# Supplementary material for: Genomic encyclopedia of sugar utilization pathways in the Shewanella genus
Source: BMC Genomics. 2010 Sep 13;11:494. doi: 10.1186/1471-2164-11-494 (PMC2996990; doi:10.1186/1471-2164-11-494)
Supplement: Additional file 1 — Collection of protein families involved in carbohydrate utilization in bacteria. [file 1471-2164-11-494-S1.XLS]

## Sheet: Genes collection
	Additional file 1. Collection of the carbohydrate utilization genes in bacteria.
	Gene name	Subset	S*	N**	Subsystme/Functional role	Role category	organism	Genome ID	peg
	Subsystem	Chitin and N-acetylglucosamine utilization
1	NagEa	Nag			PTS system, N-acetylglucosamine-specific IIA component (EC 2.7.1.69)	TRANSPORT	Escherichia coli K12	83333.1	669
2	NagEb	Nag			PTS system, N-acetylglucosamine-specific IIB component (EC 2.7.1.69)	TRANSPORT	Escherichia coli K12	83333.1	*669
3	NagEc	Nag			PTS system, N-acetylglucosamine-specific IIC component (EC 2.7.1.69)	TRANSPORT	Escherichia coli K12	83333.1	*669
4	NagTc	Nag			N-Acetyl-D-glucosamine ABC transport system, sugar-binding protein	TRANSPORT	Mesorhizobium loti MAFF303099	266835	3671
5	NagTb1	Nag			N-Acetyl-D-glucosamine ABC transport system, permease protein 1	TRANSPORT	Mesorhizobium loti MAFF303099	266835	3672
6	NagTb2	Nag			N-Acetyl-D-glucosamine ABC transport system, permease protein 2	TRANSPORT	Mesorhizobium loti MAFF303099	266835	3673
7	NagTa	Nag			N-Acetyl-D-glucosamine ABC transport system ATP-binding protein	TRANSPORT	Mesorhizobium loti MAFF303099	266835	3676
8	NagP	Nag	S	N	N-Acetyl-D-glucosamine permease, possible	TRANSPORT	Shewanella oneidensis MR-1	211586	3194
10	NagK	Nag	S	N	novel N-acetylglucosamine kinase of eukaryotic type (EC 2.7.1.59)	TRANSFORMATIONS	Shewanella oneidensis MR-1	211586	3198
11	NagKII	Nag			predicted N-acetylglucosamine kinase, glucokinase-like (EC 2.7.1.59)	TRANSFORMATIONS	Xylella fastidiosa 9a5c	160492	1456
13	NagA	Nag	S		N-acetylglucosamine-6-phosphate deacetylase (EC 3.5.1.25)	TRANSFORMATIONS	Escherichia coli K12	83333.1	667
14	NagB	Nag	S		Glucosamine-6-phosphate deaminase (EC 3.5.99.6)	TRANSFORMATIONS	Escherichia coli K12	83333.1	668
15	NagBII	Nag	S	N	Glucosamine-6-phosphate deaminase [isomerizing], alternative (EC 3.5.99.6)	TRANSFORMATIONS	Shewanella oneidensis MR-1	211586	3197
16	NagQ	Nag			Predicted transcriptional regulator of N-Acetylglucosamine utilization, GntR family	REGULATION	Bacillus subtilis subsp. subtilis str. 168	224308	3509
17	NagC	Nag			N-acetylglucosamine-6P-responsive transcriptional repressor NagC, ROK family	REGULATION	Escherichia coli K12	83333.1	666
18	NagR	Nag	S	N	Predicted transcriptional regulator of N-Acetylglucosamine utilization, LacI family	REGULATION	Shewanella oneidensis MR-1	211586	3206
20	ChbB	Nag			PTS system, chitobiose-specific IIB component (EC 2.7.1.69)	TRANSPORT	Escherichia coli K12	83333.1	1721
21	ChbC	Nag			PTS system, chitobiose-specific IIC component (EC 2.7.1.69)	TRANSPORT	Escherichia coli K12	83333.1	1720
22	ChbA	Nag			PTS system, chitobiose-specific IIA component (EC 2.7.1.69)	TRANSPORT	Escherichia coli K12	83333.1	1719
23	ChbR	Nag			Chitobiose-specific regulator ChbR, AraC family	REGULATION	Escherichia coli K12	83333.1	1717
24	ChbF	Nag			Chitobiose-specific 6-phospho-beta-glucosidase ChbF (EC 3.2.1.86)	TRANSFORMATIONS	Escherichia coli K12	83333.1	1718
25	Hex	Nag	S		Beta-hexosaminidase (EC 3.2.1.52)	UPSTREAM AND AUXILLIARY	Shewanella oneidensis MR-1	211586	3200
26	AnaG	Nag			Alpha-N-acetylglucosaminidase (EC 3.2.1.50)	UPSTREAM AND AUXILLIARY	Xanthomonas axonopodis pv. citri str. 306 [B	190486	706
27	CdxA	Nag	S		Chitodextrinase precursor (EC 3.2.1.14)	UPSTREAM AND AUXILLIARY	Bacillus licheniformis ATCC 14580	279010	2192
28	ChiA	Nag	S		Chitinase (EC 3.2.1.14)	UPSTREAM AND AUXILLIARY	Escherichia coli K12	83333.1	3272
29	Cbp	Nag	S		Chitin binding protein	UPSTREAM AND AUXILLIARY	Yersinia pseudotuberculosis IP 32953 [B	273123	3438
29	CbpII	Nag	S	N	carbohydrate binding protein	UPSTREAM AND AUXILLIARY	Shewanella pealeana ATCC 700345	398579.3.	2737
30	OmpNag	Nag	S	N	N-acetylglucosamine-regulated TonB-dependent outer membrane receptor	TRANSPORT	Shewanella oneidensis MR-1	211586	3205
	YbfM	Nag			N-acetylglucosamine-regulated outer membrane porin	UPSTREAM AND AUXILLIARY	Escherichia coli K12	83333.1	671
	McpNag	Nag	S	N	N-acetylglucosamine regulated methyl-accepting chemotaxis protein	UPSTREAM AND AUXILLIARY	Shewanella oneidensis MR-1	211586	3201
	NagX	Nag	S	N	N-Acetyl-D-glucosamine utilization related protein, possible	UPSTREAM AND AUXILLIARY	Shewanella oneidensis MR-1	211586	3195
	NagO	Nag			hypothetical oxidoreductase related to N-acetylglucosamine utilization	UPSTREAM AND AUXILLIARY	Bacillus subtilis subsp. subtilis str. 168	224308	3509
	Subsystem	Glycerol and Glycerol-3-phosphate Uptake and Utilization
	GlpQ	Glp			Glycerophosphoryl diester phosphodiesterase, periplasmic (EC 3.1.4.46)	TRANSFORMATIONS	Escherichia coli K12	83333.1	2212
	GlpT	Glp			Glycerol-3-phosphate transporter	TRANSPORT	Escherichia coli K12	83333.1	2213
	GlpP	Glp			Glycerol uptake operon antiterminator regulatory protein	REGULATION	Bacillus subtilis subsp. subtilis str. 168	224308	927
	GlpF	Glp			Glycerol uptake facilitator protein	TRANSPORT	Escherichia coli K12	83333.1	3846
	GlpK	Glp	S		Glycerol kinase (EC 2.7.1.30)	TRANSFORMATIONS	Escherichia coli K12	83333.1	3845
	GlpA	Glp			Anaerobic glycerol-3-phosphate dehydrogenase subunit A (EC 1.1.99.5)	TRANSFORMATIONS	Escherichia coli K12	83333.1	2214
	GlpB	Glp			Anaerobic glycerol-3-phosphate dehydrogenase subunit B (EC 1.1.99.5)	TRANSFORMATIONS	Escherichia coli K12	83333.1	2215
	GlpC	Glp			Anaerobic glycerol-3-phosphate dehydrogenase subunit C (EC 1.1.99.5)	TRANSFORMATIONS	Escherichia coli K12	83333.1	2216
	GPD	Glp			Glycerol-3-phosphate dehydrogenase (EC 1.1.99.5)	TRANSFORMATIONS	Pseudomonas aeruginosa 2192	350703	2767
	GlpD	Glp	S		Aerobic glycerol-3-phosphate dehydrogenase (EC 1.1.99.5)	TRANSFORMATIONS	Escherichia coli K12	83333.1	3360
	GpsA	Glp	S		Glycerol-3-phosphate dehydrogenase [NAD(P)+] (EC 1.1.1.94)	TRANSFORMATIONS	Escherichia coli K12	83333.1	3544
	GlpR	Glp			Glycerol-3-phosphate regulon repressor, DeoR family	REGULATION	Escherichia coli K12	83333.1	3357
	GlpG	Glp	S		GlpG protein (membrane protein of glp regulon)	UPSTREAM AND AUXILLIARY	Escherichia coli K12	83333.1	3358
	UgpA	Glp			SN-glycerol-3-phosphate transport system permease protein ugpA (TC 3.A.1.1.3)	TRANSPORT	Escherichia coli K12	83333.1	3385
	UgpB	Glp			Glycerol-3-phosphate ABC transporter, periplasmic glycerol-3-phosphate-binding protein (TC 3.A.1.1.3)	TRANSPORT	Escherichia coli K12	83333.1	3386
	UgpC	Glp			SN-glycerol-3-phosphate transport ATP-binding protein ugpC (TC 3.A.1.1.3)	TRANSPORT	Escherichia coli K12	83333.1	3383
	UgpE	Glp			SN-glycerol-3-phosphate transport system permease protein ugpE (TC 3.A.1.1.3)	TRANSPORT	Escherichia coli K12	83333.1	3384
	GldA	Glp			Glycerol dehydrogenase (EC 1.1.1.6)	TRANSFORMATIONS
	Subsystem	Lactose and Galactose Uptake and Utilization
	LacI	Gal			Transcriptional repressor of the lac operon	REGULATION	Escherichia coli K12	83333.1	342
	LacZ	Gal	S		Beta-galactosidase (EC 3.2.1.23)	TRANSFORMATIONS	Escherichia coli K12	83333.1	341
	LacY	Gal			Lactose permease	TRANSPORT	Escherichia coli K12	83333.1	340
	LacX	Gal			Galactoside O-acetyltransferase (EC 2.3.1.18)	TRANSFORMATIONS	Escherichia coli K12	83333.1	339
	AgaL	Gal	S		Alpha-galactosidase (EC 3.2.1.22)	TRANSFORMATIONS	Shewanella sp. PV-4	323850	1638
	LacR	Gal			Lactose phosphotransferase system repressor	REGULATION	Staphylococcus aureus subsp. aureus Mu50	158878	2196
	LacF	Gal			PTS system, lactose-specific IIA component (EC 2.7.1.69)	TRANSPORT	Staphylococcus aureus subsp. aureus Mu50	158878	2191
	LacEb	Gal			PTS system, lactose-specific IIB component (EC 2.7.1.69)	TRANSPORT	Staphylococcus aureus subsp. aureus Mu50	158878	2190
	LacEc	Gal			PTS system, lactose-specific IIC component (EC 2.7.1.69)	TRANSPORT	Staphylococcus aureus subsp. aureus Mu50	158878	2190
	LacG	Gal			6-phospho-beta-galactosidase (EC 3.2.1.85)	TRANSFORMATIONS	Staphylococcus aureus subsp. aureus Mu50	158878	2189
	LacA	Gal			Galactose-6-phosphate isomerase, LacA subunit (EC 5.3.1.26)	TRANSFORMATIONS	Staphylococcus aureus subsp. aureus Mu50	158878	2195
	LacB	Gal			Galactose-6-phosphate isomerase, LacB subunit (EC 5.3.1.26)	TRANSFORMATIONS	Staphylococcus aureus subsp. aureus Mu50	158878	2194
	LacC	Gal			Tagatose-6-phosphate kinase (EC 2.7.1.144)	TRANSFORMATIONS	Staphylococcus aureus subsp. aureus Mu50	158878	2193
	LacD	Gal			Tagatose 1,6-diphosphate aldolase (EC 4.1.2.40)	TRANSFORMATIONS	Staphylococcus aureus subsp. aureus Mu50	158878	2192
	LacS	Gal			Lactose and galactose permease, GPH translocator family	TRANSPORT	Lactobacillus acidophilus NCFM	272621	1376
	LacL	Gal			Beta-galactosidase large subunit (EC 3.2.1.23)	TRANSFORMATIONS	Lactobacillus acidophilus NCFM	272621	1379
	LacM	Gal			Beta-galactosidase small subunit (EC 3.2.1.23)	TRANSFORMATIONS	Lactobacillus acidophilus NCFM	272621	1380
	GalA	Gal			PTS system, galactose-specific IIA component (EC 2.7.1.69)	TRANSPORT	Streptococcus pneumoniae 23F	216600	479
	GalB	Gal			PTS system, galactose-specific IIB component (EC 2.7.1.69)	TRANSPORT	Streptococcus pneumoniae 23F	216600	480
	GalC	Gal			PTS system, galactose-specific IIC component (EC 2.7.1.69)	TRANSPORT	Streptococcus pneumoniae 23F	216600	481
	GalP	Gal			Galactose permease	TRANSPORT	Vibrio parahaemolyticus RIMD 2210633	223926	2394
	GalM	Gal	S		Aldose 1-epimerase (EC 5.1.3.3)	TRANSFORMATIONS	Escherichia coli K12	83333.1	742
	GalK	Gal	S		Galactokinase (EC 2.7.1.6)	TRANSFORMATIONS	Escherichia coli K12	83333.1	743
	GalU	Gal			UTP--glucose-1-phosphate uridylyltransferase (EC 2.7.7.9)	TRANSFORMATIONS	Escherichia coli K12	83333.1	1223
	GalT	Gal	S		Galactose-1-phosphate uridylyltransferase (EC 2.7.7.10)	TRANSFORMATIONS	Escherichia coli K12	83333.1	744
	GalE	Gal	S		UDP-glucose 4-epimerase (EC 5.1.3.2)	TRANSFORMATIONS	Escherichia coli K12	83333.1	745
	GalR	Gal			Galactose operon repressor, GalR-LacI family of transcriptional regulators	REGULATION	Streptococcus pneumoniae 23F	216600	1557
	ompGal	Gal	S	N	Galactose-regulated TonB-dependent outer membrane receptor	TRANSPORT	Shewanella baltica OS185	402882	3555
	GalP-II	Gal	S	N	Predicted sodium-dependent galactose transporter	TRANSPORT	Shewanella sp. PV-4	323850	1635
	Subsystem	Xylose utilization
	XylA	Xyl			Xylose isomerase (EC 5.3.1.5)	TRANSFORMATIONS	Escherichia coli K12	83333.1	12
	XylB	Xyl			Xylulose kinase (EC 2.7.1.17)	TRANSFORMATIONS	Escherichia coli K12	83333.1	3499
	XylR-II	Xyl			Xylose repressor XylR (ROK family)	REGULATION	Escherichia coli K12	83333.1	3498
	XylR-I	Xyl			Xylose activator XylR (AraC family)	REGULATION	Escherichia coli K12	83333.1	3503
	XylF	Xyl			Xylose ABC transporter, periplasmic xylose-binding protein xylF	TRANSPORT	Escherichia coli K12	83333.1	3500
	XylG	Xyl			D-xylose transport ATP-binding protein xylG	TRANSPORT	Escherichia coli K12	83333.1	3501
	XylH	Xyl			Xylose ABC transporter, permease protein xylH	TRANSPORT	Escherichia coli K12	83333.1	3502
	XylT	Xyl			D-xylose proton-symporter XylT	TRANSPORT	Lactococcus lactis subsp. lactis Il1403	272623	1544
	XylE	Xyl			D-xylose proton-symporter XylE	TRANSPORT	Escherichia coli K12	83333.1	3940
	XylR-III	Xyl			Novel Xylose regulator from LacI family	REGULATION	Sinorhizobium meliloti 1021 [B	266834	4190
	XynT	Xyl			Xyloside transporter XynT	TRANSPORT	Escherichia coli K12	83333.1	3593
	XylS	Xyl			Alpha-xylosidase (EC 3.2.1.-)	TRANSFORMATIONS	Escherichia coli K12	83333.1	3592
	XynB	Xyl			Beta-xylosidase (EC 3.2.1.37)	TRANSFORMATIONS	Escherichia coli K12	83333.1	267
	XynPc	Xyl			Possible alpha-xyloside ABC transporter, substrate-binding component	TRANSPORT	Streptomyces coelicolor A3(2)	100226	1023
	XynPb	Xyl			Possible alpha-xyloside ABC transporter, permease component	TRANSPORT	Streptomyces coelicolor A3(2)	100226	1024
	XynPa	Xyl			Possible alpha-xyloside ABC transporter, ATP-binding component	TRANSPORT	Streptomyces coelicolor A3(2)	100226	1025
	XynA	Xyl			Endo-1,4-beta-xylanase A precursor (EC 3.2.1.8)	TRANSFORMATIONS	Thermotoga maritima MSB8	243274	70, 61
	XynEc	Xyl			Predicted beta-xyloside ABC transporter, substrate-binding component	TRANSPORT	Thermotoga maritima MSB8	243274	114
	XynEb	Xyl			Predicted beta-xyloside ABC transporter, permease component	TRANSPORT	Thermotoga maritima MSB8	243274	112
	XynEa	Xyl			Predicted beta-xyloside ABC transporter, ATP-binding component	TRANSPORT	Thermotoga maritima MSB8	243274	115
	XynFa	Xyl			Phosphotransferase system for xylose-containing disaccharide, EIIA component	TRANSPORT	Clostridium difficile 630	1496.1	687
	XynFb	Xyl			Phosphotransferase system for xylose-containing disaccharide, EIIB component	TRANSPORT	Clostridium difficile 630	1496.1	688
	XynFc	Xyl			Phosphotransferase system for xylose-containing disaccharide, EIIC component	TRANSPORT	Clostridium difficile 630	1496.1	690
	XynFd	Xyl			Phosphotransferase system for xylose-containing disaccharide, EIID component	TRANSPORT	Clostridium difficile 630	1496.1	689
	Subsystem	D-ribose utilization
	RbsK	Rbs	S		Ribokinase (EC 2.7.1.15)	TRANSFORMATIONS	Escherichia coli K12	83333.1	3690
	RbsA	Rbs	S		Ribose ABC transport system, ATP-binding protein RbsA (TC 3.A.1.2.1)	TRANSPORT	Escherichia coli K12	83333.1	3687
	RbsB	Rbs	S		Ribose ABC transport system, periplasmic ribose-binding protein RbsB (TC 3.A.1.2.1)	TRANSPORT	Escherichia coli K12	83333.1	3689
	RbsC	Rbs	S		Ribose ABC transport system, permease protein RbsC (TC 3.A.1.2.1)	TRANSPORT	Escherichia coli K12	83333.1	3688
	RbsD	Rbs	S		Ribose ABC transport system, high affinity permease RbsD (TC 3.A.1.2.1)	TRANSPORT	Escherichia coli K12	83333.1	3686
	RbsR	Rbs	S		Ribose operon repressor	REGULATION	Escherichia coli K12	83333.1	3691
	Subsystem	D-allose utilization
	AlsK	Als			D-allose kinase (EC 2.7.1.55)	UPSTREAM AND AUXILLIARY	Escherichia coli K12	83333.1	3996
	A6PI	Als			D-allose-6-phosphate isomerase (EC 5.3.1.-)	TRANSFORMATIONS	Escherichia coli K12	83333.1	4002
	AlsE-I	Als			D-allulose-6-phosphate 3-epimerase (EC 5.1.3.-), row_id 1016	TRANSFORMATIONS	Escherichia coli K12	83333.1	3997
	AlsE-II	Als			D-allulose-6-phosphate 3-epimerase (EC 5.1.3.-), row_id 846	TRANSFORMATIONS	Listeria monocytogenes EGD-e	169963	729
	AlsB	Als			D-allose ABC transporter, substrate-binding component	TRANSPORT	Escherichia coli K12	83333.1	4000
	AlsA	Als			D-allose ABC transporter, ATPase component	TRANSPORT	Escherichia coli K12	83333.1	3999
	AlsC	Als			D-allose ABC transporter, permease component	TRANSPORT	Escherichia coli K12	83333.1	3998
	AlsPb	Als			PTS system, D-allose-specific IIB component (EC 2.7.1.69)	TRANSPORT	Listeria monocytogenes EGD-e	169963	732
	AlsPc	Als			PTS system, D-allose-specific IIC component (EC 2.7.1.69)	TRANSPORT	Listeria monocytogenes EGD-e	169963	*732
	AlsPa	Als			PTS system, D-allose-specific IIA component (EC 2.7.1.69)	TRANSPORT	Listeria monocytogenes EGD-e	169963	*732
	AlsR-I	Als			Transcriptional regulator of D-allose utilization, RpiR family	REGULATION	Escherichia coli K12	83333.1	4001
	AlsR-II	Als			Transcriptional regulator of D-allose utilization, LacI family	REGULATION	Listeria monocytogenes EGD-e	169963	728
	Subsystem	D-Glucose Utilization
	PtsH	Glc	S		Phosphocarrier protein of PTS system	TRANSPORT	Escherichia coli K12	83333.1	2383
	PtsI	Glc	S		Phosphoenolpyruvate-protein phosphotransferase of PTS system (EC 2.7.3.9)	TRANSPORT	Escherichia coli K12	83333.1	2384
	Crr	Glc	S		PTS system, glucose-specific IIA component (EC 2.7.1.69)	TRANSPORT	Escherichia coli K12	83333.1	2385
	PtsGb	Glc	S		PTS system, glucose-specific IIB component (EC 2.7.1.69)	TRANSPORT	Escherichia coli K12	83333.1	1086
	PtsGc	Glc	S		PTS system, glucose-specific IIC component (EC 2.7.1.69)	TRANSPORT	Escherichia coli K12	83333.1	1086
	GlcP	Glc			Glucose/mannose:H+ symporter GlcP	TRANSPORT	Bacillus subtilis subsp. subtilis str. 168	224308	1052
	GlcK	Glc			Glucokinase (EC 2.7.1.2)	TRANSFORMATIONS	Escherichia coli K12	83333.1	2361
	GlK-I	Glc			Glucokinase (EC 2.7.1.2)	TRANSFORMATIONS	Thermotoga maritima MSB8	243274	1453
	UhpT	Glc			Hexose phosphate transport protein	TRANSPORT	Escherichia coli K12	83333.1	3603
	UhpC	Glc			Hexose phosphate uptake regulatory protein UhpC	REGULATION	Escherichia coli K12	83333.1	3604
	UhpB	Glc			Sensor histidine protein kinase UhpB, glucose-6-phosphate specific (EC 2.7.13.3)	REGULATION	Escherichia coli K12	83333.1	3605
	UhpA	Glc			Transcriptional regulatory protein UhpA	REGULATION	Escherichia coli K12	83333.1	3606
	Subsystem	Trehalose Uptake and Utilization
	TreR-I	Tre			Trehalose operon transcriptional repressor	REGULATION	Escherichia coli K12	83333.1	4151
	TreBb	Tre			PTS system, trehalose-specific IIB component (EC 2.7.1.69)	TRANSPORT	Escherichia coli K12	83333.1	4150
	TreBc	Tre			PTS system, trehalose-specific IIC component (EC 2.7.1.69)	TRANSPORT	Escherichia coli K12	83333.1	4150
	TreBa	Tre			PTS system, trehalose-specific IIA component (EC 2.7.1.69)	TRANSPORT	Lactococcus lactis subsp. lactis Il1403	272623	435
	TreC	Tre			Trehalose-6-phosphate hydrolase (EC 3.2.1.93)	TRANSFORMATIONS	Escherichia coli K12	83333.1	4149
	TreA	Tre			Periplasmic trehalase (EC 3.2.1.28)	TRANSFORMATIONS	Escherichia coli K12	83333.1	1183
	TreF	Tre	S		Cytoplasmic trehalase (EC 3.2.1.28)	TRANSFORMATIONS	Escherichia coli K12	83333.1	3452
	TreP	Tre	S		Trehalose phosphorylase (EC 2.4.1.64)	TRANSFORMATIONS	Escherichia coli K12	83333.1	1304
	TrePP	Tre			Trehalose 6-phosphate phosphorylase (EC 2.4.1.216)	TRANSFORMATIONS	Lactococcus lactis subsp. lactis Il1403	272623	437
	TreRII	Tre	S	N	Transcriptional regulator of trehalose utilization, LacI family	REGULATION	Shewanella frigidimarina NCIMB 400	318167	3339
	TreT	Tre	S	N	Predicted trehalose permease, MFS family, FucP subfamily	TRANSPORT	Shewanella frigidimarina NCIMB 400	318167	3340
	OmpTre	Tre	S	N	Trehalose-regulated TonB-dependent outer membrane receptor	TRANSPORT	Shewanella frigidimarina NCIMB 400	318167	3338
	Pgm2	Tre	S		Beta-phosphoglucomutase (EC 5.4.2.6)	TRANSFORMATIONS	Shewanella woodyi ATCC 51908	392500	1425
	Subsystem	Sucrose utilization
	SacA	Scr			Sucrose-6-phosphate hydrolase (EC 3.2.1.26)	TRANSFORMATIONS	Bacillus subtilis subsp. subtilis str. 168	224308	3809
	SacPb	Scr			PTS system, sucrose-specific IIB component (EC 2.7.1.69)	TRANSPORT	Bacillus subtilis subsp. subtilis str. 168	224308	3810
	SacPc	Scr			PTS system, sucrose-specific IIC component (EC 2.7.1.69)	TRANSPORT	Bacillus subtilis subsp. subtilis str. 168	224308	3810
	CscR	Scr			Sucrose specific transcriptional regulator CscR, LacI family	REGULATION	Escherichia coli O157:H7 EDL933	155864	3242
	ScrR	Scr			Sucrose operon repressor ScrR, LacI family	REGULATION	Bacillus anthracis str. Sterne	260799	704
	SacR	Scr			Transcriptional regulator, LacI family, SacR	REGULATION	Lactobacillus acidophilus NCFM	272621	590
	SucP	Scr			Sucrose permease, major facilitator superfamily	TRANSPORT	Escherichia coli O157:H7 EDL933	155864	3239
	ScrP	Scr	S		Sucrose phosphorylase (EC 2.4.1.7)	TRANSFORMATIONS	Shewanella baltica OS155	325240	1200
	ScrT	Scr			Sucrose transporter ScrT, MFS family	TRANSPORT	Bifidobacterium longum DJO10A	205913	1567
	ScrTII	Scr	S	N	Predicted sucrose permease, MFS family, FucP subfamily	TRANSPORT	Shewanella baltica OS155	325240	1201
	ScrK	Scr	S		Fructokinase (EC 2.7.1.4)	TRANSFORMATIONS	Shewanella baltica OS155	325240	1307
	ScrRII	Scr	S	N	Sucrose repressor, LacI family, Shewanella subfamily	REGULATION	Shewanella sp. MR-4	60480.2	65
	OmpScr	Scr	S	N	Predicted sucrose-specific TonB-dependent receptor	TRANSPORT	Shewanella sp. MR-4	60480.2	68
	Subsystem	L-Arabinose utilization
	AraR	Ara			Arabinose operon regulatory protein	REGULATION	Escherichia coli K12	83333.1	65
	AraB	Ara	S		Ribulokinase (EC 2.7.1.16)	TRANSFORMATIONS	Escherichia coli K12	83333.1	64
	AraA	Ara	S		L-arabinose isomerase (EC 5.3.1.4)	TRANSFORMATIONS	Escherichia coli K12	83333.1	63
	AraD	Ara	S		L-ribulose-5-phosphate 4-epimerase (EC 5.1.3.4)	TRANSFORMATIONS	Escherichia coli K12	83333.1	62
	AraF	Ara			L-arabinose-binding periplasmic protein precursor araF (TC 3.A.1.2.2)	TRANSPORT	Escherichia coli K12	83333.1	1884
	AraG	Ara			L-arabinose transport ATP-binding protein araG (TC 3.A.1.2.2)	TRANSPORT	Escherichia coli K12	83333.1	1883
	AraH	Ara			L-arabinose transport system permease protein (TC 3.A.1.2.2)	TRANSPORT	Escherichia coli K12	83333.1	1882
	AraE	Ara			Arabinose-proton symporter	TRANSPORT	Escherichia coli K12	83333.1	2794
	AraQ	Ara			alpha-arabinosides ABC transport system, permease protein araQ	UPSTREAM AND AUXILLIARY	Bacillus subtilis subsp. subtilis str. 168	224308	2876
	AraN	Ara			alpha-arabinosides ABC transport system, substrate-binding protein araN	UPSTREAM AND AUXILLIARY	Bacillus subtilis subsp. subtilis str. 168	224308	2878
	AraP	Ara			alpha-arabinosides ABC transport system, permease protein araP	UPSTREAM AND AUXILLIARY	Bacillus subtilis subsp. subtilis str. 168	224308	2877
	AraR	Ara			Transcriptional repressor of the arabinose operon	REGULATION	Bacillus subtilis subsp. subtilis str. 168	224308	3403
	AraRII	Ara	S	N	Transcriptional regulator of the arabinose operon in Shewanella, GntR family	REGULATION	Shewanella sp. MR-4	60480.2	1883
	AraC	Ara	S		L-arabonate dehydratase (EC 4.2.1.25)	TRANSFORMATIONS	Shewanella sp. MR-4	60480.2	1886
	AraY	Ara	S	N	predicted L-arabinose 1-dehydrogenase (EC 1.1.1.46)	UPSTREAM AND AUXILLIARY	Shewanella sp. MR-4	60480.2	1887
	AraM	Ara	S	N	L-arabinose-specific 1-epimerase (mutarotase)	TRANSFORMATIONS	Shewanella sp. MR-4	60480.2	1888
	AraU	Ara	S	N	Predicted L-arabinose ABC transport system, periplasmic arabinose-binding protein	TRANSPORT	Shewanella sp. MR-4	60480.2	1889
	AraV	Ara	S	N	Predicted L-arabinose ABC transport system, ATP-binding protein	TRANSPORT	Shewanella sp. MR-4	60480.2	1890
	AraW	Ara	S	N	Predicted L-arabinose ABC transport system, permease protein 1	TRANSPORT	Shewanella sp. MR-4	60480.2	1891
	AraZ	Ara	S	N	Predicted L-arabinose ABC transport system, permease protein 2	TRANSPORT	Shewanella sp. MR-4	60480.2	1892
	AraT	Ara	S	N	Possible GPH family transporter (TC 2.A.2) for arabinosides	TRANSPORT	Shewanella sp. MR-4	99287.1	1898
	AbfA-II	Ara	S		Alpha-L-arabinofuranosidase II precursor (EC 3.2.1.55)	UPSTREAM AND AUXILLIARY	Shewanella sp. MR-4	60480.2	1893
	AbnA	Ara	S		Arabinan endo-1,5-alpha-L-arabinosidase (EC 3.2.1.99)	UPSTREAM AND AUXILLIARY	Shewanella sp. MR-4	60480.2	1899
	AraL	Ara	S		L-arabinolactonase (EC 3.1.1.15)	TRANSFORMATIONS	Shewanella sp. MR-4	60480.2	1905
	AraX	Ara	S	N	Hypothetical phosphoglucomutase family hydrolase in arabinose utilization cluster	UPSTREAM AND AUXILLIARY	Shewanella sp. MR-4	60480.2	1882
	OmpAra	Ara	S	N	Arabinose-regulated TonB-dependent outer membrane receptor	TRANSPORT	Shewanella sp. MR-4	60480.2	1902
	Arb43	Ara	S		Hypothetical glycoside hydrolase, family 43, similar to arabinosidase	UPSTREAM AND AUXILLIARY	Shewanella sp. MR-4	60480.2	1885
	AbfA-I	Ara			Alpha-N-arabinofuranosidase (EC 3.2.1.55)	UPSTREAM AND AUXILLIARY	Bacillus subtilis subsp. subtilis str. 168	224308	2875
	AraJ	Ara			Protein araJ precursor	UPSTREAM AND AUXILLIARY	Escherichia coli K12	83333.1	393
	Xsa	Ara			Alpha-N-arabinofuranosidase 2 (EC 3.2.1.55)	UPSTREAM AND AUXILLIARY	Bacillus subtilis subsp. subtilis str. 168	224308	2854
	Subsystem	Mannose Metabolism
	ManR	Man			Activator of the mannose operon (transcriptional antiterminator), BglG family	REGULATION	Bacillus subtilis subsp. subtilis str. 168	224308	1201
	ManO	Man			Putative regulator of the mannose operon, ManO	REGULATION	Listeria monocytogenes EGD-e	169963	2913
	ManA	Man			Mannose-6-phosphate isomerase (EC 5.3.1.8)	TRANSFORMATIONS	Escherichia coli K12	83333.1	1599
	ManX	Man	S		PTS system, mannose-specific IIAB component (EC 2.7.1.69)	TRANSPORT	Escherichia coli K12	83333.1	1800
	ManY	Man	S		PTS system, mannose-specific IIC component (EC 2.7.1.69)	TRANSPORT	Escherichia coli K12	83333.1	1801
	ManZ	Man	S		PTS system, mannose-specific IID component (EC 2.7.1.69)	TRANSPORT	Escherichia coli K12	83333.1	1802
	ManB	Man			Phosphomannomutase (EC 5.4.2.8)	TRANSFORMATIONS	Escherichia coli K12	83333.1	2024
	ManC	Man			Mannose-1-phosphate guanylyltransferase (GDP) (EC 2.7.7.22)	TRANSFORMATIONS	Escherichia coli K12	83333.1	2025
	MnnB	Man	S		Beta-mannosidase (EC 3.2.1.25)	UPSTREAM AND AUXILLIARY	Shewanella amazonensis SB2B	326298	291
	ManRI	Man	S	N	Transcriptional regulator of mannoside utilization, LacI family	REGULATION	Shewanella amazonensis SB2B	326298	531
	ManRII	Man	S	N	Transcriptional regulator of mannoside utilization, variant 2, LacI family	REGULATION	Shewanella amazonensis SB2B	326298	283
	MnnA	Man	S		Alpha-1,2-mannosidase	UPSTREAM AND AUXILLIARY	Shewanella amazonensis SB2B	326298	277, 278, 282, 285, 293, 529, 530
	ManPI	Man	S	N	Predicted mannose transporter, GGP family	TRANSPORT	Shewanella amazonensis SB2B	326298	281, 528
	ManI	Man	S	N	D-mannose isomerase (EC 5.3.1.7)	TRANSFORMATIONS	Shewanella amazonensis SB2B	326298	279, 526
	ManK	Man	S	N	Fructokinase in mannoside utilization gene cluster (EC 2.7.1.4)	TRANSFORMATIONS	Shewanella amazonensis SB2B	326298	280, 527
	OmpMan	Man	S	N	Mannosides-regulated TonB-dependent outer membrane receptor	TRANSPORT	Shewanella amazonensis SB2B	326298	284
	MnnAII	Man	S		Endo-alpha-mannosidase	UPSTREAM AND AUXILLIARY	Shewanella amazonensis SB2B	326298	286
	ATL	Man	S		Endo-beta-N-acetylglucosaminidase (EC 3.2.1.96)	UPSTREAM AND AUXILLIARY	Shewanella amazonensis SB2B	326298	289
	ManPII	Man	S	N	Predicted sodium-dependent mannose transporter	TRANSPORT	Shewanella amazonensis SB2B	326298	292
	Subsystem	D-Sorbitol(D-Glucitol) and L-Sorbose Utilization
	GutA	Gut			PTS system, glucitol/sorbitol-specific IIC component (EC 2.7.1.69)	TRANSPORT	Escherichia coli K12	83333.1	2657
	GutE	Gut			PTS system, glucitol/sorbitol-specific IIB component and second of two IIC components (EC 2.7.1.69)	TRANSPORT	Escherichia coli K12	83333.1	2658
	GutB	Gut			PTS system, glucitol/sorbitol-specific IIA component (EC 2.7.1.69)	TRANSPORT	Escherichia coli K12	83333.1	2659
	GutD	Gut			Sorbitol-6-phosphate 2-dehydrogenase (EC 1.1.1.140)	TRANSFORMATIONS	Escherichia coli K12	83333.1	2660
	GutM	Gut			Glucitol operon activator protein	REGULATION	Escherichia coli K12	83333.1	2661
	SrlR	Gut			Sorbitol operon transcription regulator	REGULATION	Listeria monocytogenes EGD-e	169963	245
	GutR	Gut			Glucitol operon repressor	REGULATION	Escherichia coli K12	83333.1	2662
	GutQ	Gut			Glucitol operon GutQ protein	UPSTREAM AND AUXILLIARY	Escherichia coli K12	83333.1	2663
	SorF	Sor			PTS system, sorbose-specific IIA component (EC 2.7.1.69)	TRANSPORT	Escherichia coli O157:H7	83334.1	4961
	SorA	Sor			PTS system, sorbose-specific IIC component (EC 2.7.1.69)	TRANSPORT	Escherichia coli O157:H7	83334.1	4959
	SorB	Sor			PTS system, sorbose-specific IIB component (EC 2.7.1.69)	TRANSPORT	Escherichia coli O157:H7	83334.1	4960
	SorM	Sor			PTS system, sorbose-specific IID component (EC 2.7.1.69)	TRANSPORT	Escherichia coli O157:H7	83334.1	4958
	SorE	Sor			L-sorbose 1-phosphate reductase (EC 1.1.1.-)	TRANSFORMATIONS	Escherichia coli O157:H7	83334.1	4957
	SorC	Sor			Putative transcriptional regulator of sorbose uptake and utilization genes	REGULATION	Escherichia coli O157:H7	83334.1	4963
	Subsystem	D-Tagatose and Galactitol Utilization
	TagH	Tag			PTS system, tagatose-specific IIA-TPr component (EC 2.7.1.69)	TRANSPORT	Salmonella enterica subsp. enterica serovar Typhi str. CT18	220341	3031
	TagT	Tag			PTS system, tagatose-specific IIBC component (EC 2.7.1.69)	TRANSPORT	Salmonella enterica subsp. enterica serovar Typhi str. CT18	220341	3030
	TagK	Tag			Tagatose-1-phosphate kinase TagK	TRANSFORMATIONS	Salmonella enterica subsp. enterica serovar Typhi str. CT18	220341	3029
	GatA	Gat			PTS system, galactitol-specific IIA component (EC 2.7.1.69)	TRANSPORT	Escherichia coli K12	83333.1	2069
	GatB	Gat			PTS system, galactitol-specific IIB component (EC 2.7.1.69)	TRANSPORT	Escherichia coli K12	83333.1	2068
	GatC	Gat			PTS system, galactitol-specific IIC component (EC 2.7.1.69)	TRANSPORT	Escherichia coli K12	83333.1	2067
	GatR-I	Gat			Galactitol utilization operon repressor	REGULATION	Escherichia coli K12	83333.1	2065
	GatR-II	Gat			Predicted galactitol operon regulator (Transcriptional antiterminator), BglG family	REGULATION	Staphylococcus aureus subsp. aureus Mu50	158878	244
	GatD	Gat			Galactitol-1-phosphate 5-dehydrogenase (EC 1.1.1.251)	TRANSFORMATIONS	Escherichia coli K12	83333.1	2066
	Subsystem	N-Acetyl-Galactosamine and Galactosamine Utilization
	AgaV	Aga			PTS system, N-acetylgalactosamine-specific IIB component (EC 2.7.1.69)	TRANSPORT	Escherichia coli K12	83333.1	3078
	AgaW	Aga			PTS system, N-acetylgalactosamine-specific IIC component (EC 2.7.1.69)	TRANSPORT	Escherichia coli K12	83333.1	3079
	AgaE	Aga			PTS system, N-acetylgalactosamine-specific IID component (EC 2.7.1.69)	TRANSPORT	Escherichia coli CFT073	199310	3800
	AgaF	Aga			PTS system, N-acetylgalactosamine- and galactosamine-specific IIA component (EC 2.7.1.69)	TRANSPORT	Escherichia coli CFT073	199310	3801
	AgaR	Aga	S		Transcriptional repressor of aga operon	REGULATION	Escherichia coli K12	83333.1	3076
	AgaA	Aga			N-acetylgalactosamine-6-phosphate deacetylase (EC 3.5.1.25)	TRANSFORMATIONS	Escherichia coli W3110	316407	3016
	AgaA-II	Aga	S	N	N-acetylgalactosamine-6-phosphate deacetylase, predicted alternative (EC 3.5.1.25)	TRANSFORMATIONS	Shewanella sp. MR-4	60480.2	2401
	AgaS	Aga	S	N	Predicted galactosamine-6-phosphate isomerase (EC 5.3.1.-)	TRANSFORMATIONS	Shewanella sp. MR-4	60480.2	2403
	AgaZ	Aga	S		Tagatose-6-phosphate kinase agaZ (EC 2.7.1.144)	TRANSFORMATIONS	Shewanella sp. MR-4	60480.2	2404
	AgaK	Aga	S	N	Predicted N-acetylgalactosamine kinase, ROK-type (EC 2.7.1.157)	TRANSFORMATIONS	Shewanella sp. MR-4	60480.2	2402
	AgaO	Aga	S	N	Hypothetical secreted sugar oxidoreductase, Gfo/Idh/MocA family, GalNAc-related	UPSTREAM AND AUXILLIARY	Shewanella sp. MR-4	60480.2	2405
	AgaP	Aga	S	N	N-Acetyl-D-galactosamine permease, possible	TRANSPORT	Shewanella sp. MR-4	60480.2	2400
	OmpAga	Aga	S	N	TonB-dependent receptor possibly related to N-acetylgalactosamine utilization	TRANSPORT	Shewanella sp. MR-4	60480.2	2407
	AgaB	Aga			PTS system, galactosamine-specific IIB component (EC 2.7.1.69)	TRANSPORT	Escherichia coli K12	83333.1	3083
	AgaC	Aga			PTS system, galactosamine-specific IIC component (EC 2.7.1.69)	TRANSPORT	Escherichia coli K12	83333.1	3084
	AgaD	Aga			PTS system, galactosamine-specific IID component (EC 2.7.1.69)	TRANSPORT	Escherichia coli K12	83333.1	3085
	AgaI	Aga			Galactosamine-6-phosphate isomerase (galactosamine-6-phosphate deaminase) (EC 5.3.1.-)	TRANSFORMATIONS	Escherichia coli K12	83333.1	3086
	AgaS	Aga			Putative tagatose-6-phosphate ketose/aldose isomerase (EC 5.3.1.-)	TRANSFORMATIONS	Escherichia coli K12	83333.1	3081
	Subsystem	Mannitol Utilization
	MtlC	Mtl			PTS system, mannitol-specific IIC component (EC 2.7.1.69)	TRANSPORT	Escherichia coli K12	83333.1	3534
	MtlB	Mtl			PTS system, mannitol-specific IIB component (EC 2.7.1.69)	TRANSPORT	Escherichia coli K12	83333.1	3534
	MtlA	Mtl			PTS system, mannitol-specific IIA component (EC 2.7.1.69)	TRANSPORT	Escherichia coli K12	83333.1	3534
	MtlD	Mtl			Mannitol-1-phosphate 5-dehydrogenase (EC 1.1.1.17)	TRANSFORMATIONS	Escherichia coli K12	83333.1	3535
	MtlR	Mtl			Mannitol operon repressor	REGULATION	Escherichia coli K12	83333.1	3536
	MtlDII	Mtl	S		Multiple polyol-specific dehydrogenase (EC 1.1.1.-)	TRANSFORMATIONS	Shewanella frigidimarina NCIMB 400	266835	1841
	MtlP	Mtl	S	N	Predicted mannitol permease	TRANSPORT	Shewanella frigidimarina NCIMB 400	266835	1839
	MtlX	Mtl	S	N	Hydrolase in polyol utilization gene cluster, haloacid dehalogenase-like family	UPSTREAM AND AUXILLIARY	Shewanella frigidimarina NCIMB 400	266835	1837
	MtlZII	Mtl	S	N	Fructokinase in mannitol utilization gene cluster (EC 2.7.1.4)	TRANSFORMATIONS	Shewanella frigidimarina NCIMB 400	266835	1842
	MtlRII	Mtl	S	N	Transcriptional regulator of mannitol utilization, DeoR family protein	REGULATION	Shewanella frigidimarina NCIMB 400	266835	1838
	MtlR-III	Mtl			Mannitol operon activator, BglG family	REGULATION	Staphylococcus aureus subsp. aureus Mu50	158878	2157
	Subsystem	Erythritol utilization
	EryA	Ery			Erythritol kinase EryA (EC 2.7.1.27)	TRANSFORMATIONS	Mesorhizobium loti MAFF303099	266835	5725
	EryB	Ery			Erythritol phosphate dehydrogenase EryB	TRANSFORMATIONS	Mesorhizobium loti MAFF303099	266835	5727
	EryC	Ery			Possible D-erythrulose 4-phosphate dehydrogenase EryC (EC 1.1.1.-)	TRANSFORMATIONS	Mesorhizobium loti MAFF303099	266835	5729
	EryD	Ery			Erythritol transcriptional regulator EryD	REGULATION	Mesorhizobium loti MAFF303099	266835	5719
	EryTc	Ery			Predicted erythritol ABC transporter 1, substrate-binding component	TRANSPORT	Mesorhizobium loti MAFF303099	266835	5720
	EryTb1	Ery			Predicted erythritol ABC transporter 1, permease component 1	TRANSPORT	Mesorhizobium loti MAFF303099	266835	5721
	EryTb2	Ery			Predicted erythritol ABC transporter 1, permease component 2	TRANSPORT	Mesorhizobium loti MAFF303099	266835	5722
	EryTa1	Ery			Predicted erythritol ABC transporter 1, ATP-binding component 1	TRANSPORT	Mesorhizobium loti MAFF303099	266835	5723
	EryTa2	Ery			Predicted erythritol ABC transporter 1, ATP-binding component 2	TRANSPORT	Mesorhizobium loti MAFF303099	266835	5724
	EryPc	Ery			Predicted erythritol ABC transporter 2, substrate-binding component	TRANSPORT	Brucella suis 1330	204722	2935
	EryPb	Ery			Predicted erythritol ABC transporter 2, permease component	TRANSPORT	Brucella suis 1330	204722	2936
	EryPa	Ery			Predicted erythritol ABC transporter 2, ATP-binding component	TRANSPORT	Brucella suis 1330	204722	2937
	EryPx	Ery			Predicted erythritol ABC transporter 2, hypothetical lipoprotein	TRANSPORT	Brucella suis 1330	204722	2938
	Subsystem	Ribitol, Xylitol, Arabitol, Mannitol and Sorbitol utilization
	MtlE	Mtl			Various polyols ABC transporter, periplasmic substrate-binding protein	TRANSPORT	Burkholderia cepacia R18194	269483	7404
	MtlF	Mtl			Various polyols ABC transporter, permease component 1	TRANSPORT	Burkholderia cepacia R18194	269483	7403
	MtlG	Mtl			Various polyols ABC transporter, permease component 2	TRANSPORT	Burkholderia cepacia R18194	269483	7402
	MtlK	Mtl			Various polyols ABC transporter, ATP-binding component	TRANSPORT	Burkholderia cepacia R18194	269483	7400
	MtlR-IV	Mtl			Transcriptional regulator of various polyols utilization, AraC family	REGULATION	Burkholderia cepacia R18194	269483	2885
	XylB	Xlt	S		Xylulose kinase (EC 2.7.1.17)	TRANSFORMATIONS	Shewanella pealeana ATCC 700345	398579	1955
	XylD	Xlt	S		Xylitol dehydrogenase (EC 1.1.1.9)	TRANSFORMATIONS	Shewanella pealeana ATCC 700345	398579	1956
	XltR	Xlt	S	N	Transcriptional regulator of xylitol utilization, LacI family	REGULATION	Shewanella pealeana ATCC 700345	398579	1957
	XltA	Xlt	S	N	Xylitol ABC transporter, ATP-binding component	TRANSPORT	Shewanella pealeana ATCC 700345	398579	1954
	XltB	Xlt	S	N	Xylitol ABC transporter, permease component	TRANSPORT	Shewanella pealeana ATCC 700345	398579	1953
	XltC	Xlt	S	N	Xylitol ABC transporter, periplasmic substrate-binding protein	TRANSPORT	Shewanella pealeana ATCC 700345	398579	1952
	RbtT	Rbt			Ribitol/Xylitol/Arabitol transporter, MFS superfamily	TRANSPORT	Escherichia coli E2348/69	216593	2677
	RbtD	Rbt			Ribitol 2-dehydrogenase (EC 1.1.1.56)	TRANSFORMATIONS	Escherichia coli E2348/69	216593	2672
	RbtK	Rbt			D-ribulokinase (EC 2.7.1.47)	TRANSFORMATIONS	Escherichia coli E2348/69	216593	2668
	DalD	Dal			D-arabinitol 4-dehydrogenase (EC 1.1.1.11)	TRANSFORMATIONS	Escherichia coli E2348/69	216593	2675
	DalT	Dal			D-arabinitol transporter	TRANSPORT	Klebsiella pneumoniae MGH78578	573.2	2155
	Subsystem	Fructose utilization
	FruIIA	Fru			PTS system, fructose-specific IIA component (EC 2.7.1.69)	TRANSPORT	Escherichia coli K12	83333.1	2144
	Fpr	Fru			Fructose-specific phosphocarrier protein HPr (EC 2.7.1.69)	TRANSPORT	Escherichia coli K12	83333.1	2144
	FruIIB	Fru			PTS system, fructose-specific IIB component (EC 2.7.1.69)	TRANSPORT	Escherichia coli K12	83333.1	2142
	FruIIC	Fru			PTS system, fructose-specific IIC component (EC 2.7.1.69)	TRANSPORT	Escherichia coli K12	83333.1	2142
	FruK	Fru			1-phosphofructokinase (EC 2.7.1.56)	TRANSFORMATIONS	Escherichia coli K12	83333.1	2143
	FrcA	Fru			Fructose ABC transporter, ATP-binding component FrcA	TRANSPORT	Sinorhizobium meliloti 1021	266834	3004
	FrcB	Fru			Fructose ABC transporter, substrate-binding component FrcB	TRANSPORT	Sinorhizobium meliloti 1021	266834	3006
	FrcC	Fru			Fructose ABC transporter, permease component FrcC	TRANSPORT	Sinorhizobium meliloti 1021	266834	3005
	FrcK-I	Fru			Fructokinase FrcK (EC 2.7.1.4)	TRANSFORMATIONS	Sinorhizobium meliloti 1021	266834	3003
	FrcR	Fru			Transcriptional regulator FrcR for fructose utilization, ROK family	REGULATION	Sinorhizobium meliloti 1021	266834	3007
	FrcK-II	Fru			Fructokinase (EC 2.7.1.4)	TRANSFORMATIONS	Escherichia coli K12	83333.1	3803
	FruR-II	Fru			Transcriptional repressor of the fructose operon, DeoR family	REGULATION	Bacillus subtilis subsp. subtilis str. 168	224308	1440
	FruR-I	Fru			Fructose repressor FruR, LacI family	REGULATION	Escherichia coli K12	83333.1	81
	Subsystem	L-fucose utilization
	FucI	Fuc			L-fucose isomerase (EC 5.3.1.25)	TRANSFORMATIONS	Escherichia coli K12	83333.1	2758
	FucK	Fuc			L-fuculokinase (EC 2.7.1.51)	TRANSFORMATIONS	Escherichia coli K12	83333.1	2759
	FucA	Fuc			L-fuculose phosphate aldolase (EC 4.1.2.17)	TRANSFORMATIONS	Escherichia coli K12	83333.1	2756
	FucU	Fuc			L-fucose mutarotase	TRANSFORMATIONS	Escherichia coli K12	83333.1	2760
	FucP	Fuc			Fucose permease	TRANSPORT	Escherichia coli K12	83333.1	2757
	FucR-I	Fuc			L-fucose operon activator	REGULATION	Escherichia coli K12	83333.1	2761
	FucO	Fuc			Lactaldehyde reductase (EC 1.1.1.77)	TRANSFORMATIONS	Escherichia coli K12	83333.1	2755
	FucZ	Fuc			Lactaldehyde dehydrogenase involved in fucose or rhamnose utilization (EC 1.2.1.22)	REGULATION	Salmonella enterica subsp. enterica serovar Typhi Ty2	209261	3328
	FucR-II	Fuc			Transcriptional regulator of fucose utilization, GntR family	REGULATION	Bacteroides fragilis NCTC 9343	817.2	3630
	FucE	Fuc			Predicted L-fucose-specific phosphotransferase system, EIID component	TRANSPORT	Streptococcus pneumoniae 23F	216600	1681
	FucF	Fuc			Predicted L-fucose-specific phosphotransferase system, EIIA component	TRANSPORT	Streptococcus pneumoniae 23F	216600	1678
	FucG	Fuc			Predicted L-fucose-specific phosphotransferase system, EIIB component	TRANSPORT	Streptococcus pneumoniae 23F	216600	1679
	FucH	Fuc			Predicted L-fucose-specific phosphotransferase system, EIIC component	TRANSPORT	Streptococcus pneumoniae 23F	216600	1680
	FucTa	Fuc			Possible fucose ABC transporter, ATP-binding component	TRANSPORT	Mannheimia haemolytica	75985.2	653
	FucTb	Fuc			Possible fucose ABC transporter, permease component	TRANSPORT	Mannheimia haemolytica	75985.2	654
	FucTc	Fuc			Possible fucose ABC transporter, substrate-binding component	TRANSPORT	Mannheimia haemolytica	75985.2	655
	Subsystem	L-rhamnose utilization
	RhaA	Rha			L-rhamnose isomerase (EC 5.3.1.14)	TRANSFORMATIONS	Escherichia coli K12	83333.1	3824
	RhaI	Rha			Predicted L-rhamnose isomerase RhaI (EC 5.3.1.14)	TRANSFORMATIONS	Thermotoga maritima MSB8	243274	1061
	RhaB	Rha			Rhamnulokinase (EC 2.7.1.5)	TRANSFORMATIONS	Escherichia coli K12	83333.1	3825
	RhaD	Rha			Rhamnulose-1-phosphate aldolase (EC 4.1.2.19)	TRANSFORMATIONS	Escherichia coli K12	83333.1	3823
	RhaE	Rha			Predicted rhamnulose-1-phosphate aldolase (EC 4.1.2.19)	TRANSFORMATIONS	Bacillus subtilis subsp. subtilis str. 168	224308	1052
	RhaW	Rha			Predicted lactaldehyde dehydrogenase (EC 1.2.1.22)	TRANSFORMATIONS	Bacillus subtilis subsp. subtilis str. 168	224308	1052
	RhaZ	Rha			Lactaldehyde dehydrogenase involved in fucose or rhamnose utilization (EC 1.2.1.22)	TRANSFORMATIONS	Salmonella typhimurium LT2	99287.1	3898
	RhaM	Rha			L-rhamnose mutarotase	TRANSFORMATIONS	Escherichia coli K12	83333.1	3822
	RhaT	Rha			L-rhamnose-proton symporter	TRANSPORT	Escherichia coli K12	83333.1	3828
	RhaY	Rha			Predicted L-rhamnose permease RhaY	TRANSPORT	Listeria monocytogenes str. 4b H7858	267410	1803
	RhaF	Rha			Predicted L-rhamnose ABC transporter, substrate-binding component	TRANSPORT	Streptomyces coelicolor A3(2)	100226	776
	RhaG	Rha			Predicted L-rhamnose ABC transporter, transmembrane component 1	TRANSPORT	Streptomyces coelicolor A3(2)	100226	777
	RhaH	Rha			Predicted L-rhamnose ABC transporter, transmembrane component 2	TRANSPORT	Streptomyces coelicolor A3(2)	100226	778
	RhaJ	Rha			Predicted L-rhamnose ABC transporter, ATP-binding component	TRANSPORT	Streptomyces coelicolor A3(2)	100226	779
	RhaR	Rha			L-rhamnose operon transcriptional activator rhaR	REGULATION	Escherichia coli K12	83333.1	3827
	RhaS	Rha			L-rhamnose operon regulatory protein rhaS	REGULATION	Escherichia coli K12	83333.1	3826
	RhaR-I	Rha			Transcriptional regulator of rhamnose utilization, LacI family	REGULATION	Streptomyces coelicolor A3(2)	100226	774
	RhaR-II	Rha			Transcriptional regulator of rhamnose utilization, DeoR family	REGULATION	Bacillus subtilis subsp. subtilis str. 168	224308	3124
	RhaR-III	Rha			Transcriptional regulator of rhamnose utilization, GntR family	REGULATION	Flavobacterium sp. MED217	313593	376
	RhaR-IV	Rha			Transcriptional regulator of rhamnose utilization, AraC family	REGULATION	Enterococcus faecium	1352.1	142, 188, 189
	RhaPc	Rha			Possible rhamnose ABC transporter, substrate-binding component	TRANSPORT	Thermotoga maritima MSB8	243274	1057
	RhaPb1	Rha			Possible rhamnose ABC transporter, permease component 1	TRANSPORT	Thermotoga maritima MSB8	243274	1056
	RhaPb2	Rha			Possible rhamnose ABC transporter, permease component 2	TRANSPORT	Thermotoga maritima MSB8	243274	1055
	RhaPa	Rha			Possible rhamnose ABC transporter, ATP-binding component	TRANSPORT	Thermotoga maritima MSB8	243274	1054.11
	RhiT	Rha			Rhamnogalacturonide transporter RhiT	UPSTREAM AND AUXILLIARY	Erwinia carotovora subsp. atroseptica SCRI1043	218491	2206
	RhiA	Rha			Predicted rhamnogalacturonide-specific TRAP-type transporter, substrate-binding component RhiA	UPSTREAM AND AUXILLIARY	Salmonella typhimurium LT2	99287.1	3908
	RhiB	Rha			Predicted rhamnogalacturonide-specific TRAP-type transporter, small transmembrane component RhiB	UPSTREAM AND AUXILLIARY	Salmonella typhimurium LT2	99287.1	3907
	RhiC	Rha			Predicted rhamnogalacturonide-specific TRAP-type transporter, large transmembrane component RhiC	UPSTREAM AND AUXILLIARY	Salmonella typhimurium LT2	99287.1	3906
	RhiN	Rha			Rhamnogalacturonides degradation protein RhiN	UPSTREAM AND AUXILLIARY	Bacillus subtilis subsp. subtilis str. 168	224308	700
	RamA	Rha			Alfa-L-rhamnosidase (EC 3.2.1.40) in L-rhamnose subsystem	UPSTREAM AND AUXILLIARY	Enterococcus faecium	1352.1	144
	RGL	Rha			Predicted rhamnogalacturonan lyase in rhamnose utilization cluster	UPSTREAM AND AUXILLIARY	Bacillus subtilis subsp. subtilis str. 168	224308	705, 706
	RGA	Rha			rhamnogalacturonan acetylesterase	UPSTREAM AND AUXILLIARY	Bacillus subtilis subsp. subtilis str. 168	224308	702, 707
	RhiPb1	Rha			Predicted rhamnose oligosaccharide ABC transport system, permease component	UPSTREAM AND AUXILLIARY	Bacillus subtilis subsp. subtilis str. 168	224308	699
	RhiPb2	Rha			Predicted rhamnose oligosaccharide ABC transport system, permease component 2	UPSTREAM AND AUXILLIARY	Bacillus subtilis subsp. subtilis str. 168	224308	698
	RhiPc	Rha			Predicted rhamnose oligosaccharide ABC transport system, substrate-binding component	UPSTREAM AND AUXILLIARY	Bacillus subtilis subsp. subtilis str. 168	224308	697
	Subsystem	D-Galacturonate, 2-keto-3-deoxygluconate, and Alginate Utilization
	ExuR	Exu			Hexuronate utilization operon transcriptional repressor ExuR	REGULATION	Escherichia coli K12	83333.1	3041
	ExuT	Exu			Hexuronate transporter	TRANSPORT	Escherichia coli K12	83333.1	3040
	AlgR	Alg	S	N	Predicted alginate utilization operon transcriptional repressor AlgR	REGULATION	Shewanella frigidimarina NCIMB 400	318167	2977
	AlgT	Alg	S	N	Predicted mannuronate transporter	TRANSPORT	Shewanella frigidimarina NCIMB 400	318167	2981
	UxaA	Exu			Altronate hydrolase (EC 4.2.1.7)	TRANSFORMATIONS	Escherichia coli K12	83333.1	3038
	UxaB	Exu			Altronate oxidoreductase (EC 1.1.1.58)	TRANSFORMATIONS	Escherichia coli K12	83333.1	1508
	UxaC	Exu			Uronate isomerase (EC 5.3.1.12)	TRANSFORMATIONS	Escherichia coli K12	83333.1	3039
	UxuR	Exu			Uxu operon transcriptional regulator	REGULATION	Escherichia coli K12	83333.1	4234
	UxuA	Exu			Mannonate dehydratase (EC 4.2.1.8)	TRANSFORMATIONS	Escherichia coli K12	83333.1	4232
	UxuB	Exu			D-mannonate oxidoreductase (EC 1.1.1.57)	TRANSFORMATIONS	Escherichia coli K12	83333.1	2147, 4233
	AlgL2	Alg	S		poly(beta-D-mannuronate) lyase (EC 4.2.2.3)	UPSTREAM AND AUXILLIARY	Shewanella frigidimarina NCIMB 400	318167	2979
	AlgL1	Alg	S		Alginate lyase precursor (EC 4.2.2.3)	UPSTREAM AND AUXILLIARY	Shewanella frigidimarina NCIMB 400	318167	2978
	KdgF	KDG, Exu, Alg	S		Pectin degradation protein kdgF	UPSTREAM AND AUXILLIARY	Shewanella frigidimarina NCIMB 400	318167	2980
	KdgK	KDG, Exu, Alg	S		2-dehydro-3-deoxygluconate kinase (EC 2.7.1.45)	TRANSFORMATIONS	Shewanella frigidimarina NCIMB 400	318167	2982
	KdgR	KDG			Transcriptional regulator KdgR, KDG operon repressor	REGULATION	Escherichia coli K12	83333.1	1811
	KdgT	KDG, Exu			2-keto-3-deoxygluconate permease (KDG permease)	TRANSPORT	Escherichia coli K12	83333.1	3830
	Subsystem	2-Ketogluconate Utilization
	PtxR	Kgu			HTH-type transcriptional regulator PtxR	REGULATION	Burkholderia pseudomallei 1710b	320372	1685
	PtxS	Kgu			2-ketogluconate utilization repressor PtxS	REGULATION	Burkholderia pseudomallei 1710b	320372	5439
	KguE	Kgu			Epimerase KguE	TRANSFORMATIONS	Burkholderia pseudomallei 1710b	320372	5443
	KguK	Kgu			2-ketogluconate kinase (EC 2.7.1.13)	TRANSFORMATIONS	Burkholderia pseudomallei 1710b	320372	5442
	KguT	Kgu			2-ketogluconate transporter	TRANSPORT	Burkholderia pseudomallei 1710b	320372	5441
	KguD-I	Kgu			2-ketogluconate 6-phosphate reductase (EC 1.1.1.43)	TRANSFORMATIONS	Burkholderia pseudomallei 1710b	320372	5440
	KguD-II	Kgu			2-ketoaldonate reductase, broad specificity (EC 1.1.1.215) (EC 1.1.1.-)	TRANSFORMATIONS	Burkholderia pseudomallei 1710b	320372	4667
	Subsystem	D-gluconate_and_ketogluconates_metabolism
	IdnR	Idn			Positive regulator of L-idonate catabolism	REGULATION	Escherichia coli K12	83333.1	4177
	IdnT	Idn			L-idonate, D-gluconate, 5-keto-D-gluconate transporter	TRANSPORT	Escherichia coli K12	83333.1	4175
	IdnD	Idn			L-idonate 5-dehydrogenase (EC 1.1.1.264)	TRANSFORMATIONS	Escherichia coli K12	83333.1	4177
	IdnO	Idn			5-keto-D-gluconate 5-reductase (EC 1.1.1.69)	TRANSFORMATIONS	Escherichia coli K12	83333.1	4176
	Subsystem	D-gluconate and ketogluconates metabolism
	GlnK	Gnt	S		Gluconokinase (EC 2.7.1.12)	TRANSFORMATIONS	Pseudomonas syringae pv. syringae B728a	205918	3632
	GntR	Gnt	S		Gluconate utilization system Gnt-I transcriptional repressor	REGULATION	Pseudomonas syringae pv. syringae B728a	205918	3631
	IdnT	Idn			L-idonate, D-gluconate, 5-keto-D-gluconate transporter	TRANSPORT	Escherichia coli K12	83333.1	4175
	GntT-I	Gnt			High-affinity gluconate transporter GntT	TRANSPORT	Escherichia coli K12	83333.1	3370
	GntU	Gnt	S		Low-affinity gluconate/H+ symporter GntU	TRANSPORT	Escherichia coli K12	83333.1	3350
	GntT-II	Gnt			Gluconate permease, Bsu4004 homolog	TRANSPORT	Bacillus subtilis subsp. subtilis str. 168	224308	4013
	DctM	Gnt			Predicted gluconate TRAP family transporter, DctM subunit	TRANSPORT	Vibrio sp. MED222	314290	1207
	DctQ	Gnt			Predicted gluconate TRAP family transporter, DctQ subunit	TRANSPORT	Vibrio sp. MED222	314290	1208
	DctP	Gnt			Predicted gluconate TRAP family transporter, DctP subunit	TRANSPORT	Vibrio sp. MED222	314290	1209
	Subsystem	D-galactonate catabolism
	DgoT	Dgo			D-galactonate transporter	TRANSPORT	Escherichia coli K12	83333.1	3627
	GalD	Dgo			Galactonate dehydratase (EC 4.2.1.6)	TRANSFORMATIONS	Escherichia coli K12	83333.1	3628
	DgoK	Dgo			2-dehydro-3-deoxygalactonokinase (EC 2.7.1.58)	TRANSFORMATIONS	Escherichia coli K12	83333.1	3629
	DgoA	Dgo			2-dehydro-3-deoxyphosphogalactonate aldolase (EC 4.1.2.21)	TRANSFORMATIONS	Escherichia coli K12	83333.1	3628
	DgoR-I	Dgo			D-Galactonate repressor DgoR	REGULATION	Escherichia coli K12	83333.1	3630, 3631
	DgoR-II	Dgo			D-galactonate regulator, IclR family	REGULATION	Escherichia coli CFT073	199310	4681
	Subsystem	D-galactarate, D-glucarate and D-glycerate catabolism
	GarL	Glycerate			2-dehydro-3-deoxyglucarate aldolase (EC 4.1.2.20)	TRANSFORMATIONS	Escherichia coli K12	83333.1	3071
	GarD	Glycerate			D-galactarate dehydratase (EC 4.2.1.42)	TRANSFORMATIONS	Escherichia coli K12	83333.1	3073
	GudD	Glycerate			Glucarate dehydratase (EC 4.2.1.40)	TRANSFORMATIONS	Escherichia coli K12	83333.1	2743
	GarP	Glycerate			D-galactarate permease	TRANSPORT	Escherichia coli K12	83333.1	3072
	GarR	Glycerate			2-hydroxy-3-oxopropionate reductase (EC 1.1.1.60)	TRANSFORMATIONS	Escherichia coli K12	160488	3070
	GudP	Glycerate			D-glucarate permease	TRANSPORT	Escherichia coli K12	83333.1	2745
	KduD	Glycerate			5-dehydro-4-deoxyglucarate dehydratase (EC 4.2.1.41)	TRANSFORMATIONS	Bacillus subtilis subsp. subtilis str. 168	224308	247
	YcbG	Glycerate			Predicted 5-dehydro-4-deoxyglucarate regulator YcbG	REGULATION	Bacillus subtilis subsp. subtilis str. 168	224308	251
	SdaR-II	Glycerate			Predicted D-glucarate or D-galactorate regulator, GntR family	REGULATION	Pseudomonas putida KT2440	160488	3569
	SdaR-III	Glycerate			Predicted D-glucarate or D-galactorate regulator, IclR family	REGULATION	Streptomyces coelicolor A3(2)	100226	2509
	GarK	Glycerate	S		Glycerate kinase (EC 2.7.1.31)	TRANSFORMATIONS	Shewanella oneidensis MR-1	160488	1616
	GrtP	Glycerate	S	N	D-glycerate transporter (predicted)	TRANSPORT	Shewanella oneidensis MR-1	160488	1617
	SdaR	Glycerate	S		Sugar diacid utilization regulator SdaR	REGULATION	Shewanella oneidensis MR-1	160488	1619
	G2K	Glycerate			D-glycerate 2-kinase (EC 2.7.1.-)	TRANSFORMATIONS	Pseudomonas putida KT2440	160488	4246
	Subsystem	L-ascorbate utilization (and related gene clusters)
	UlaR	Asc			Putative DeoR-type transcriptional regulator, eco:b4191 ortholog	REGULATION	Escherichia coli K12	83333.1	4101
	UlaL	Asc			Putative L-ascorbate 6-phosphate lactonase (EC 3.1.1.-)	TRANSFORMATIONS	Escherichia coli K12	83333.1	4102
	UlaC	Asc			PTS system, 3-keto-L-gulonate/L-ascorbate specific IIA component (PtxA)	TRANSPORT	Escherichia coli K12	83333.1	4105
	UlaB	Asc			PTS system, 3-keto-L-gulonate/L-ascorbate specific IIB component (SgaB)	TRANSPORT	Escherichia coli K12	83333.1	4104
	UlaA	Asc			PTS system, 3-keto-L-gulonate/L-ascorbate specific IIC component (SgaT)	TRANSPORT	Escherichia coli K12	83333.1	4103
	UlaD	Asc			3-keto-L-gulonate 6-phosphate decarboxylase	TRANSFORMATIONS	Escherichia coli K12	83333.1	4106
	UlaE	Asc			L-xylulose 5-phosphate 3-epimerase (EC 5.1.3.-)	TRANSFORMATIONS	Escherichia coli K12	83333.1	4107
	UlaF	Asc			L-ribulose-5-phosphate 4-epimerase (EC 5.1.3.4)	TRANSFORMATIONS	Escherichia coli K12	83333.1	3517, 4108
	SgbH	Asc			3-keto-L-gulonate 6-phosphate decarboxylase homolog	TRANSFORMATIONS	Escherichia coli K12	83333.1	3515
	SgbU	Asc			L-xylulose 5-phosphate 3-epimerase (EC 5.1.3.-) homolog	TRANSFORMATIONS	Escherichia coli K12	83333.1	3516
	LyxK	Asc			L-xylulose/3-keto-L-gulonate kinase (EC 2.7.1.-)	TRANSFORMATIONS	Escherichia coli K12	83333.1	3514
	LyxI	lyx			D-lyxose isomerase (EC 5.3.1.15)	TRANSFORMATIONS	Bacillus subtilis subsp. subtilis str. 168	224308	420
	3DGDH	Asc			3-dehydro-L-gulonate 2-dehydrogenase (EC 1.1.1.130)	TRANSFORMATIONS	Escherichia coli K12	83333.1	3509
	Subsystem	Sialic Acid Metabolism
	NanR	Nan	S		Transcriptional regulator NanR	REGULATION	Shewanella pealeana ATCC 700345	398579	1312
	NanX	Nan			Sialic acid utilization regulator, RpiR family	REGULATION	Salmonella typhimurium LT2	99287.1	1090
	NanT	Nan			Sialic acid transporter (permease) NanT	TRANSPORT	Escherichia coli K12	83333.1	3168, 4187
	NanTp	Nan			TRAP-type transport system, periplasmic component, predicted N-acetylneuraminate-binding protein	TRANSPORT	Vibrio cholerae O1 biovar eltor str. N16961	243277	1755
	NanTl	Nan			TRAP-type transport system, large permease component, predicted N-acetylneuraminate transporter	TRANSPORT	Vibrio cholerae O1 biovar eltor str. N16961	243277	1753
	NanTs	Nan			TRAP-type transport system, small permease component, predicted N-acetylneuraminate transporter	TRANSPORT	Vibrio cholerae O1 biovar eltor str. N16961	243277	1754
	NanP	Nan	S	N	Predicted sialic acid transporter	TRANSPORT	Shewanella pealeana ATCC 700345	398579	1313
	NanA	Nan	S		N-acetylneuraminate lyase (EC 4.1.3.3)	TRANSFORMATIONS	Shewanella pealeana ATCC 700345	398579	1317
	NanK	Nan	S		N-acetylmannosamine kinase (EC 2.7.1.60)	TRANSFORMATIONS	Shewanella pealeana ATCC 700345	398579	1315
	NanE	Nan	S		N-acetylmannosamine-6-phosphate 2-epimerase (EC 5.1.3.9)	TRANSFORMATIONS	Shewanella pealeana ATCC 700345	398579	1314
	YhcH	Nan			Putative sugar isomerase involved in processing of exogenous sialic acid	UPSTREAM AND AUXILLIARY	Escherichia coli K12	83333.1	3165
	NanC	Nan			N-acetylneuraminic acid outer membrane channel protein NanC	TRANSPORT	Escherichia coli K12	83333.1	4221
	NanM	Nan	S		N-acetylneuraminate mutarotase	UPSTREAM AND AUXILLIARY	Shewanella pealeana ATCC 700345	398579	1309
	NanPc	Nan			ABC transporter, predicted N-acetylneuraminate-binding protein	TRANSPORT	Streptococcus pneumoniae 23F	216600	1404
	NanPb1	Nan			ABC transporter, predicted N-acetylneuraminate transport system permease protein 1	TRANSPORT	Streptococcus pneumoniae 23F	216600	1403
	NanPb2	Nan			ABC transporter, predicted N-acetylneuraminate transport system permease protein 2	TRANSPORT	Streptococcus pneumoniae 23F	216600	1402
	NanH	Nan	S		Sialidase (EC 3.2.1.18)	UPSTREAM AND AUXILLIARY	Shewanella pealeana ATCC 700345	398579	1310
	OmpNan	Nan	S	N	Sialic acid-regulated TonB-dependent outer membrane receptor	TRANSPORT	Shewanella pealeana ATCC 700345	398579	1308
	Subsystem	Melibiose Utilization
	MelR	Mel			Melibiose operon regulatory protein	REGULATION	Escherichia coli K12	83333.1	4030
	MelB	Mel			Melibiose carrier protein, Na+/melibiose symporter	TRANSPORT	Escherichia coli K12	83333.1	4032
	Subsystem	Maltose and Maltodextrin Utilization
	MalE	Mal			Maltose/maltodextrin ABC transporter, substrate binding periplasmic protein MalE	TRANSPORT	Escherichia coli K12	83333.1	3943
	MalF	Mal			Maltose/maltodextrin ABC transporter, permease protein MalF	TRANSPORT	Escherichia coli K12	83333.1	3942
	MalG	Mal			Maltose/maltodextrin ABC transporter, permease protein MalG	TRANSPORT	Escherichia coli K12	83333.1	3941
	MalK	Mal			Maltose/maltodextrin transport ATP-binding protein MalK (EC 3.6.3.19)	TRANSPORT	Escherichia coli K12	83333.1	3944
	MsmK	Mal			Multiple sugar ABC transporter, ATP-binding protein	TRANSPORT	Escherichia coli K12	83333.1	1306
	LamB	Mal			Maltoporin (maltose/maltodextrin high-affinity receptor, phage lambda receptor protein)	TRANSPORT	Escherichia coli K12	83333.1	3945
	MalM	Mal			Maltose operon periplasmic protein MalM	TRANSFORMATIONS	Escherichia coli K12	83333.1	3946
	MalR	Mal	S	N	Maltose operon transcriptional repressor MalR, LacI family	REGULATION	Shewanella amazonensis SB2B	326298	1563
	MalR-II	Mal			Transcriptional activator of maltose regulon, MalT	REGULATION	Escherichia coli K12	83333.1	3353
	MalA	Mal			Maltodextrose utilization protein MalA	UPSTREAM AND AUXILLIARY	Streptococcus pneumoniae TIGR4	170187	1977
	MalL	Mal			Oligo-1,6-glucosidase (EC 3.2.1.10)	TRANSFORMATIONS	Thermotoga maritima MSB8	243274	1820
	MalS	Mal			Periplasmic alpha-amylase (EC 3.2.1.1)	TRANSFORMATIONS	Escherichia coli K12	83333.1	3505
	MapA	Mal			Maltose phosphorylase (EC 2.4.1.8)	TRANSFORMATIONS	Escherichia coli K12	83333.1	1304
	MalY	Mal			Maltose regulon modulator	REGULATION	Escherichia coli K12	83333.1	1608
	MalXb	Mal			PTS system, maltose and glucose-specific IIB component (EC 2.7.1.69)	TRANSPORT	Escherichia coli K12	83333.1	1607, 3619
	MalXc	Mal			PTS system, maltose and glucose-specific IIC component (EC 2.7.1.69)	TRANSPORT	Escherichia coli K12	83333.1	1607, 3619
	MalXa	Mal			PTS system, maltose and glucose-specific IIA component (EC 2.7.1.69)	TRANSPORT	Escherichia coli K12	83333.1	1607, 3619
	MalI	Mal			Maltose regulon regulatory protein MalI (repressor for malXY)	REGULATION	Escherichia coli K12	83333.1	1606
	Mlc	Mal			Mlc, transcriptional repressor of MalT (the transcriptional activator of maltose regulon) and manXYZ operon	REGULATION	Escherichia coli K12	83333.1	1580
	OmpMal	Mal	S	N	Predicted maltose-specific TonB-dependent receptor	TRANSPORT	Shewanella amazonensis SB2B	326298	1569, 275
	SusA	Mal	S		Neopullulanase (EC 3.2.1.135)	UPSTREAM AND AUXILLIARY	Shewanella amazonensis SB2B	326298	1568
	Amy	Mal	S		Alpha-amylase (EC 3.2.1.1)	UPSTREAM AND AUXILLIARY	Shewanella amazonensis SB2B	326298	1567
	PulA	Mal	S		Alpha-1,6-glucosidases, pullulanase-type	UPSTREAM AND AUXILLIARY	Shewanella amazonensis SB2B	326298	276
	MalZ	Mal	S		Maltodextrin glucosidase (EC 3.2.1.20)	TRANSFORMATIONS	Escherichia coli K12	83333.1	400
	GlcPMal	Mal, Glc	S	N	Predicted glucose transporter in maltodextrin utilization gene cluster	TRANSPORT	Shewanella amazonensis SB2B	326298	1320
	MalT	Mal	S	N	Predicted maltose transporter malT	TRANSPORT	Shewanella amazonensis SB2B	326298	1565
	Cga	Mal	S		Glucoamylase (EC 3.2.1.3)	UPSTREAM AND AUXILLIARY	Shewanella amazonensis SB2B	326298	1564
	SusB	Mal	S		Alpha-glucosidase (EC 3.2.1.20)	UPSTREAM AND AUXILLIARY	Shewanella amazonensis SB2B	326298	1043
	AmyA	Mal	S		Cytoplasmic alpha-amylase (EC 3.2.1.1)	UPSTREAM AND AUXILLIARY	Escherichia coli K12	83333.1	1907
	Subsystem	Beta-Glucoside_Metabolism
	LicC	Bgl			PTS system, cellobiose-specific IIC component (EC 2.7.1.69)	TRANSPORT	Vibrio fischeri ES114	312309	699
	LicA	Bgl			PTS system, cellobiose-specific IIA component (EC 2.7.1.69)	TRANSPORT	Vibrio fischeri ES114	312309	703
	LicB	Bgl			PTS system, cellobiose-specific IIB component (EC 2.7.1.69)	TRANSPORT	Vibrio fischeri ES114	312309	700
	LicR	Bgl			Transcriptional antiterminator of lichenan operon, BglG family	REGULATION	Streptococcus pyogenes M1 GAS	160490	1019
	BglG	Bgl			Beta-glucoside bgl operon antiterminator, BglG family	REGULATION	Escherichia coli K12	83333.1	3660
	BglB	Bgl			6-phospho-beta-glucosidase (EC 3.2.1.86)	TRANSFORMATIONS	Escherichia coli K12	83333.1	3658
	BglFa	Bgl			PTS system, beta-glucoside-specific IIA component (EC 2.7.1.69)	TRANSPORT	Escherichia coli K12	83333.1	3659
	BglFb	Bgl			PTS system, beta-glucoside-specific IIB component (EC 2.7.1.69)	TRANSPORT	Escherichia coli K12	83333.1	3659
	BglFc	Bgl			PTS system, beta-glucoside-specific IIC component (EC 2.7.1.69)	TRANSPORT	Escherichia coli K12	83333.1	3659
	YdjC	Bgl			Cellobiose phosphotransferase system YdjC-like protein	UPSTREAM AND AUXILLIARY	Vibrio cholerae MAK 757	412967	1895
	BglAI	Bgl	S		Cytoplasmic beta-glucosidase (EC 3.2.1.21)	TRANSFORMATIONS	Vibrio fischeri ES114	312309	701
	BglAII	Bgl	S		Periplasmic beta-glucosidase (EC 3.2.1.21)	TRANSFORMATIONS	Shewanella frigidimarina NCIMB 400	318167	1268
	BglT	Bgl	S	N	Predicted b-glucoside transporter, GPH family	TRANSPORT	Shewanella amazonensis SB2B	326298	1318
	OmpBgl	Bgl	S	N	Predicted b-glucoside-specific TonB-dependent outer membrane receptor	TRANSPORT	Shewanella amazonensis SB2B	326298	1314, 1316
	GlkII	Bgl, Glc	S	N	Glucokinase, ROK family (EC 2.7.1.2)	TRANSFORMATIONS	Shewanella amazonensis SB2B	326298	1322
	BglR	Bgl	S	N	Transcriptional regulator of b-glucosides utilization, LacI family	REGULATION	Shewanella amazonensis SB2B	326298	1317
	LamA	Bgl	S		Beta-glucanase precursor (EC 3.2.1.73)	UPSTREAM AND AUXILLIARY	Shewanella amazonensis SB2B	326298	1313
	GlcPBgl	Bgl, Glc	S	N	Predicted glucose transporter in b-glucoside utilization gene cluster	TRANSPORT	Shewanella amazonensis SB2B	326298	1571
	Subsystem	Inositol catabolism
	IolG	Iol			Myo-inositol 2-dehydrogenase (EC 1.1.1.18)	TRANSFORMATIONS	Bacillus subtilis subsp. subtilis str. 168	224308	3975
	IolE	Iol			Inosose dehydratase (EC 4.2.1.44)	TRANSFORMATIONS	Bacillus subtilis subsp. subtilis str. 168	224308	3977
	IolD	Iol			Epi-inositol hydrolase	TRANSFORMATIONS	Bacillus subtilis subsp. subtilis str. 168	224308	3978
	IolC	Iol			5-keto-2-deoxygluconokinase (EC 2.7.1.92)	TRANSFORMATIONS	Bacillus subtilis subsp. subtilis str. 168	224308	3979
	IolB	Iol			5-keto-2-deoxygluconokinase B (EC 2.7.1.92)	TRANSFORMATIONS	Bacillus subtilis subsp. subtilis str. 168	224308	3980
	IolJ-I	Iol			5-keto-2-deoxy-D-gluconate-6 phosphate aldolase (EC 4.1.2.29)	TRANSFORMATIONS	Bacillus subtilis subsp. subtilis str. 168	224308	3972
	IolJ-II	Iol			5-keto-2-deoxy-D-gluconate-6 phosphate aldolase [form 2] (EC 4.1.2.29)	TRANSFORMATIONS	Streptomyces coelicolor A3(2)	100226	6912
	IolA	Iol			Methylmalonate-semialdehyde dehydrogenase [inositol] (EC 1.2.1.27)	TRANSFORMATIONS	Bacillus subtilis subsp. subtilis str. 168	224308	3981
	IolR-I	Iol			Transcriptional repressor of the myo-inositol catabolism operon, DeoR family	REGULATION	Bacillus subtilis subsp. subtilis str. 168	224308	3982
	IolR-II	Iol			Predicted transcriptional regulator of the myo-inositol catabolism operon	REGULATION	Salmonella typhimurium LT2	99287.1	4251
	IolI	Iol			IolI protein	UPSTREAM AND AUXILLIARY	Bacillus subtilis subsp. subtilis str. 168	224308	3973
	IolF	Iol			Minor myo-inositol transporter iolF	TRANSPORT	Bacillus subtilis subsp. subtilis str. 168	224308	3976, 3986
	IolT	Iol			Major myo-inositol transporter iolT	TRANSPORT	Bacillus subtilis subsp. subtilis str. 168	224308	623
	IolTb	Iol			Inositol transport system permease protein	TRANSPORT	Geobacillus kaustophilus HTA426	235909	742
	IolTa	Iol			Inositol transport ATP-binding protein	TRANSPORT	Geobacillus kaustophilus HTA426	235909	743
	Subsystem	Glucosamine catabolism
	GamPa	GlcN			PTS system, Glucosamine-specific IIA component (EC 2.7.1.69)	TRANSPORT	Bacillus subtilis subsp. subtilis str. 168	224308	236
	GamPb	GlcN			PTS system, Glucosamine-specific IIB component (EC 2.7.1.69)	TRANSPORT	Bacillus subtilis subsp. subtilis str. 168	224308	236
	GamPc	GlcN			PTS system, Glucosamine-specific IIC component (EC 2.7.1.69)	TRANSPORT	Bacillus subtilis subsp. subtilis str. 168	224308	236
	Subsystem	Central carbohydrate catabolism
	PfkA	Central			6-phosphofructokinase (EC 2.7.1.11)	TRANSFORMATIONS	Escherichia coli K12	83333.1	3835
	Eda	Central	S		2-dehydro-3-deoxyphosphogluconate aldolase (EC 4.1.2.14)	TRANSFORMATIONS	Escherichia coli K12	83333.1	1834
	Edd	Central	S		Phosphogluconate dehydratase (EC 4.2.1.12)	TRANSFORMATIONS	Escherichia coli K12	83333.1	1835
	HexR	Central	S	N	Glucose repressor HexR for Entner-Doudoroff pathway, RpiR family	TRANSFORMATIONS	Shewanella amazonensis SB2B	326298	1706
	Rpe	Central	S		Ribulose-phosphate 3-epimerase (EC 5.1.3.1)	TRANSFORMATIONS	Shewanella amazonensis SB2B	326298	3165
	Zwf	Central	S		Glucose-6-phosphate 1-dehydrogenase (EC 1.1.1.49)	TRANSFORMATIONS	Shewanella amazonensis SB2B	326298	1705
	Pgl	Central	S		6-phosphogluconolactonase (EC 3.1.1.31), eukaryotic type	TRANSFORMATIONS	Shewanella amazonensis SB2B	326298	1704
	RpiA	Central	S		Ribose 5-phosphate isomerase A (EC 5.3.1.6)	TRANSFORMATIONS	Shewanella amazonensis SB2B	326298	2564
	Gnd	Central	S		6-phosphogluconate dehydrogenase, decarboxylating (EC 1.1.1.44)	TRANSFORMATIONS	Shewanella amazonensis SB2B	326298	1283
	Tkt	Central	S		Transketolase (EC 2.2.1.1)	TRANSFORMATIONS	Shewanella amazonensis SB2B	326298	2586
	Tal	Central	S		Transaldolase (EC 2.2.1.2)	TRANSFORMATIONS	Shewanella amazonensis SB2B	326298	860
	Phk	Central	S		Xylulose-5-phosphate phosphoketolase (EC 4.1.2.9)	TRANSFORMATIONS	Shewanella amazonensis SB2B	326298	862
	Pgi	Central	S		Glucose-6-phosphate isomerase (EC 5.3.1.9)	TRANSFORMATIONS	Shewanella amazonensis SB2B	326298	859
	Fba	Central	S		Fructose-1,6-bisphosphatase, type I (EC 3.1.3.11)	TRANSFORMATIONS	Shewanella amazonensis SB2B	326298	562
	Tpi	Central	S		Triosephosphate isomerase (EC 5.3.1.1)	TRANSFORMATIONS	Shewanella amazonensis SB2B	326298	898
	Gap	Central	S		NAD-dependent glyceraldehyde-3-phosphate dehydrogenase (EC 1.2.1.12)	TRANSFORMATIONS	Shewanella amazonensis SB2B	326298	1701
	Pgk	Central	S		Phosphoglycerate kinase (EC 2.7.2.3)	TRANSFORMATIONS	Shewanella amazonensis SB2B	326298	2584
	Pgm	Central	S		2,3-bisphosphoglycerate-independent phosphoglycerate mutase (EC 5.4.2.1)	TRANSFORMATIONS	Shewanella amazonensis SB2B	326298	55
	Eno	Central	S		Enolase (EC 4.2.1.11)	TRANSFORMATIONS	Shewanella amazonensis SB2B	326298	975
	Pyk	Central	S		Pyruvate kinase (EC 2.7.1.40)	TRANSFORMATIONS	Shewanella amazonensis SB2B	326298	1707
	Pps	Central	S		Phosphoenolpyruvate synthase (EC 2.7.9.2)	TRANSFORMATIONS	Shewanella amazonensis SB2B	326298	1945
	Subsystem	Unknown
	RibK-II	unknown	S		Ribokinase in cluster with nucleoside hydrolase (EC 2.7.1.15)	TRANSFORMATIONS	Shewanella baltica OS155	325241	877
	K1	unknown	S		Carbohydrate kinase, PfkB family	TRANSFORMATIONS	Shewanella baltica OS155	325241	479
19	R2	unknown	S		Transcriptional regulator of hypothetical sugar utilization cluster, AraC family	REGULATION	Shewanella baltica OS155	325241	1666
9	P2	unknown	S		Hypothetical sugar permease	TRANSPORT	Shewanella baltica OS155	325241	1665
12	K2	unknown	S		Hypothetical sugar kinase, ROK family	TRANSFORMATIONS	Shewanella baltica OS155	325241	1664
	K3	unknown	S		ROK family protein, in a cluster with chitinase	TRANSFORMATIONS	Shewanella baltica OS155	325241	3433
	PTSa_un	unknown	S		PTS system, unknown sugar IIA component (EC 2.7.1.69)	TRANSPORT	Shewanella frigidimarina NCIMB 400	318167	2546
	PTSbc_un	unknown	S		PTS system, unknown sugar IIBC component (EC 2.7.1.69)	TRANSPORT	Shewanella frigidimarina NCIMB 400	318167	2545
	ABCc_1	unknown	S		ABC transporter, sugar-binding protein of unknown specificity	TRANSPORT	Shewanella baltica OS155	325241	3680
	*S=present in Shewanella
	**N=novel protein family for the functional role
