# Supplementary material for: Genomic encyclopedia of sugar utilization pathways in the Shewanella genus
Source: BMC Genomics. 2010 Sep 13;11:494. doi: 10.1186/1471-2164-11-494 (PMC2996990; doi:10.1186/1471-2164-11-494)
Supplement: Additional file 2 — Summary on distribution of carbohydrate utlization genes in Shewanella spp. [file 1471-2164-11-494-S2.XLS]

## Sheet: Sheet1
Additional file 2. Summary on distribution of carbohydrate utlization genes in Shewanella spp.
Gene name	Example gene ID	S.oneidensis MR-1	S.putrefaciens W3-18-1	S. putrefaciens CN-32	S. baltica OS155	S. baltica OS185	S. baltica OS195	S. baltica OS223	Shewanella sp. MR-7	Shewanella sp. MR-4	Shewanella sp. ANA-3	S. denitrificans OS217	S. frigidimarina NCIMB 400	S.amazonensis SB2B	S. loihica PV-4	S. piezotolerans WP-2	S. pealeana ATCC 700345	S. halifaxensis HAW-EB4	S. sediminis HAW-EB3	Shewanella woodyi ATCC 51908	Functional role
Nag (15 roles)																					N-acetylglucosamine utilization
nagP	SO3503	+	+	+	+	+	+	+	+	+	+	+		+	+	+	+	+	+	+	N-acetyl glucosamine transporter, NagP
nagX	SO3504	+	+*	+	+	+	+	+	+	+	+	+		+	+	+	+	+	+	+	N-acetylglucosamine related transporter, NagX
nagR	SO3516	+	+	+	+	+	+	+	+	+	+	+		+	+	+	+	+	+	+	Transcriptional regulator of N-acetylglucosamine utilization, LacI family
nagA	SO3505	+	+	+	+	+	+	+	+	+	+	+		+	+	+	+	+	+	+	N-acetylglucosamine-6-phosphate deacetylase (EC 3.5.1.25)
nagBII	SO3506	+	+	+	+	+	+	+	+	+	+	+		+							Glucosamine-6-phosphate deaminase [isomerizing], alternative (EC 3.5.99.6)
nagB	Spea_0760														+	+	+	+	+	+	Glucosamine-6-phosphate deaminase (EC 3.5.99.6)
nagK	SO3507	+	+	+	+	+	+	+	+	+	+	+		+	+	+	+	+	+	+	N-acetylglucosamine kinase of eukaryotic type (EC 2.7.1.59)
hex	SO3509	+	+	+	+*	+	+	+	+	+	+	+		+	+	+	+	+	+	+	Beta-hexosaminidase (EC 3.2.1.52)
mcpNag	SO3510	+*			+	+	+	+	+	+	+			+		+				+	N-acetylglucosamine-regulated methyl-accepting chemotaxis protein
ompNag	SO3514	+	+	+	+*	+	+	+*	+	+	+	+		+	+	+	+	+	+	+	N-acetylglucosamine-regulated TonB-dependent outer membrane receptor
cbp	SO1072	+			+	+	+	+	+	+	+*	+								+	Chitin binding protein
cbpII	Spea_3159															+	+				Carbohydrate binding protein
chiA1	Sbal_3083				+	+	+	+	+	+	+	+				+				+	Chitinase (EC 3.2.1.14)
chiA2	SO4085	+															+	+			Chitinase (EC 3.2.1.14)
cdxA	Sbal_2491				+	+	+	+												+	Chitodextrinase precursor (EC 3.2.1.14)
Grt (3 roles)																					Glycerate utilization
sdaR	SO1774	+	+	+	+*	+	+	+	+	+	+		+		+	+	+	+	+	+	Sugar diacid utilization regulator SdaR
grtP	SO1771	+	+	+	+	+	+	+	+	+	+		+		+	+	+	+	+	+	D-glycerate transporter
garK	SO1770	+	+	+	+	+	+	+	+	+	+		+	+	+	+	+	+	+	+*	Glycerate kinase (EC 2.7.1.31)
Bgl (8 roles)																					b-glucoside utilization
bglR	Sfri_1314				+	+	+	+				+	+	+		+				+	Transcriptional regulator of b-glucosides utilization, LacI family
bglT	Sfri_1315				+	+	+	+				+	+	+		+				+	Predicted b-glucoside transporter, GPH family
bglAI	Sfri_1316				+	+	+	+				+	+	+		+				+	Cytoplasmic b-glucosidase (EC 3.2.1.21)
ompBgl	Sfri_1313				+*	+	+	+				+	+	++		+				+	Predicted b-glucoside-specific TonB-dependent outer membrane receptor
glcPBgl	Sfri_1317				+	+*	+	+				+	+	+		+				+	Predicted glucose transporter in b-glucoside utilization gene cluster
lamA	Sfri_1319											+	+	+		+				+	b-glucanase precursor (EC 3.2.1.73)
bglAII	Sfri_1318				+	+	+	+				+	+	+		+	+	+		+	Periplasmic b-glucosidase (EC 3.2.1.21)
glkII	SO1656	+	+	+	++	++	++	++	+	+	+	+	+	++	+	+	++	++	+	++	Glucokinase, ROK family (EC 2.7.1.2)
Scr (5 roles)																					Sucrose utilization
scrRII	Sfri_3991				+	+	+	+	+	+	+		+								Sucrose repressor, LacI family
scrP	Sfri_3990				+	+	+	+	+	+	+		+								Sucrose phosphorylase (EC 2.4.1.7)
scrTII	Sfri_3989				+	+	+	+	+	+	+		+								Predicted sucrose permease, MFS family, FucP subfamily
scrK	Sfri_3987				+	+	+	+	+	+	+		+								Fructokinase (EC 2.7.1.4)
ompScr	Sfri_3988				+	+	+	+	+	+	+		+								Predicted sucrose-specific TonB-dependent receptor
Ara (18 roles)																					Arabinosides utilization
araB	Shewmr4_1977		+	+				+	+	+	+										Ribulokinase (EC 2.7.1.16)
araD	Shewmr4_1978		+	+				+	+	+	+										L-ribulose-5-phosphate 4-epimerase (EC 5.1.3.4)
araA	Shewmr4_1979		+	+				+	+	+	+										L-arabinose isomerase (EC 5.3.1.4)
araX	Shewmr4_1980		+	+				+	+	+	+										Hypothetical phosphoglucomutase family hydrolase in arabinose utilization cluster
araRII	Shewmr4_1981		+	+				+	+	+	+										Transcriptional regulator of the arabinose operon in Shewanella, GntR family
arb43	Shewmr4_1982		+	+				+	+	+	+										Hypothetical glycoside hydrolase, family 43, similar to arabinosidase
araC	Shewmr4_1983		+	+				+	+	+	+										L-arabonate dehydratase (EC 4.2.1.25)
araY	Shewmr4_1984		+	+				+	+	+	+										predicted L-arabinose 1-dehydrogenase (EC 1.1.1.46)
araM	Shewmr4_1985		+	+				+	+	+	+										L-arabinose-specific 1-epimerase (mutarotase)
araU	Shewmr4_1986		+	+				+	+	+	+										Predicted L-arabinose ABC transport system, periplasmic arabinose-binding protein
araV	Shewmr4_1987		+	+				+	+	+	+										Predicted L-arabinose ABC transport system, ATP-binding protein
araW	Shewmr4_1988		+	+				+	+	+	+										Predicted L-arabinose ABC transport system, permease protein 1
araZ	Shewmr4_1989		+	+				+	+	+	+										Predicted L-arabinose ABC transport system, permease protein 2
abfAper, ext, cyt	Shewmr4_1990		+	+				+	+	+	+										Alpha-L-arabinofuranosidase II (EC 3.2.1.55)
araT	Shewmr4_1994		+	+				+	+	+	+										Possible GPH family transporter (TC 2.A.2) for arabinosides
abnAper, ext	Shewmr4_1995		+	+				+	+	+	+										Arabinan endo-1,5-alpha-L-arabinosidase (EC 3.2.1.99)
ompAra	Shewmr4_1998		+	+				+	+	+	+										Arabinose-regulated TonB-dependent outer membrane receptor
araL	Shewmr4_2001		+	+				+	+	+	+										L-arabinolactonase (EC 3.1.1.15)
Mal (13 roles)																					Maltodextrin utilization
malR	SO2244	+			+	+	+	+	+	+	+	+	+	+	+	+				+	Transcriptional regulator of maltose utilization, LacI family
ompMal	Sama_1661	+*			+	+	+	+	+	+	+	+	+	+	+	+				+	Predicted maltose-specific TonB-dependent receptor
susA	Sama_1660	+*			+	+	+	+	+	+	+	+	+	+	+	+				+	Neopullulanase (EC 3.2.1.135)
amy	SO2156	+			+	+	+	+	+	+	+	+	+	+	+	+				+	Alpha-amylase (EC 3.2.1.1)
malZ	SO2213	+			+	+	+	+	+	+	+	+	+	+	+	+				+	Maltodextrin glucosidase (EC 3.2.1.20)
glcPMal	Sama_1663	+*			+	+	+	+	+	+	+	+	+	+	+	+				+	Predicted glucose transporter in maltodextrin utilization gene cluster
malT	SO2458	+			+	+	+	+	+	+	+	+	+	+	+	+				+	Predicted maltose transporter malT
cga	SO2459	+			+*	+	+	+	+	+	+	+	+	+	+	+				+	Glucoamylase (EC 3.2.1.3)
susB	SO2450	+			+	+	+	+	+	+	+	+	+	+	+	+					Alpha-glucosidase (EC 3.2.1.20)
ompMal2	Sama_0286						+	+						+		+					Predicted maltose-specific TonB-dependent receptor2
pulA	Sama_0287						+	+						+		+					Alpha-1,6-glucosidases, pullulanase-type
amyA2	Swoo_3416																			+	Maltogenic alpha-amylase (EC 3.2.1.133)
amyA	Sden_1800											+									Cytoplasmic alpha-amylase (EC 3.2.1.1)
Gal (10 roles)																					Galactose utilization and metabolism
galR	Swoo_2083					+		+												+	Galactose operon repressor, LacI family
agaL	Shal_2427																	+			Alpha-galactosidase (EC 3.2.1.22)
ompGal	Sbal185_3339					+		+													Galactose-regulated TonB-dependent outer membrane receptor
lacZ	Shew_3269					+		+							+	+	+	+	+		Beta-galactosidase (EC 3.2.1.23)
galPII	Shew_3270					+		+							++	+	+	+	+	+	Predicted sodium-dependent galactose transporter
galT	Shew_2288					+		+							+	+	+	+	+	+	Galactose-1-phosphate uridylyltransferase (EC 2.7.7.10)
galK	SO0694	+	+	+	+	++	+	++	+	+	+	+	+	+	++	++	++	+	+	++	Galactokinase (EC 2.7.1.6)
galM	SO0693	+	+	+	+	+	+	+	+	+	+	+	+	+	+	+	+	+	+	+	Aldose 1-epimerase (EC 5.1.3.3)
galE	SO1664	+	+	+	+	++	+	++	+	+	+	+	+	+	++	+	+	+	+	+	UDP-glucose 4-epimerase (EC 5.1.3.2)
galU	SO1665	+	+	+	+	+	+	+	+	+	+	+	+	+	+	+	+	+	+	+	UTP-glucose-1-phosphate uridylyltransferase (EC 2.7.7.9)
Gnt (3 roles)																					D-gluconate utilization
gntR	Sbal_4089				+	+	+	+													Gluconate utilization system Gnt-I transcriptional repressor, LacI family
gntU	Sbal_4088				+	+	+	+													Low-affinity gluconate/H+ symporter GntU
gntK	Sbal_4087				+	+	+	+													Gluconokinase (EC 2.7.1.12)
Aga (8 roles)																					N-acetylgalactosamine utilization
agaR	Sama_1193								+	+	+			+							Transcriptional repressor of aga operon, DeoR family
agaO	Sama_1194								+	+	+			+							Hypothetical secreted sugar oxidoreductase, Gfo/Idh/MocA family, GalNAc-related
agaZ	Sama_1195								+	+	+			+							Tagatose-6-phosphate kinase agaZ (EC 2.7.1.144)
agaS	Sama_1196								+	+	+			+							Predicted galactosamine-6-phosphate isomerase (EC 5.3.1.-)
agaK	Sama_1197								+	+	+			+							Predicted N-acetylgalactosamine kinase, ROK-type (EC 2.7.1.157)
agaAII	Sama_1198								+	+	+			+							N-acetylgalactosamine-6-phosphate deacetylase, predicted alternative (EC 3.5.1.25)
agaP	Sama_1199								+	+	+			+							N-Acetyl-D-galactosamine permease, possible
ompAga	Sama_1192								+	+	+			+							TonB-dependent receptor possibly related to N-acetylgalactosamine utilization
Tre (6 roles)																					Trehalose utilization
treRII	Sfri_3504							+					+							+	Transcriptional regulator of trehalose utilization, LacI family
treT	Sfri_3505							+					+							+	Predicted trehalose permease, MFS family, FucP subfamily
treF	Sfri_3506												+								Trehalase (EC 3.2.1.28)
treP	Swoo_1437							+												+	Trehalose phosphorylase (EC 2.4.1.64)
pgm2	Swoo_1436							+												+	Beta-phosphoglucomutase (EC 5.4.2.6)
ompTre	Sfri_3503							+					+							+	Trehalose-regulated TonB-dependent outer membrane receptor
Man (14 roles)																					Mannosides utilization
manRII	Sama_0294								+					+							Transcriptional regulator of mannoside utilization, LacI family
manRI	Sama_0565													+							Transcriptional regulator of mannoside utilization, variant 2, LacI family
ompMan	Sama_0295													+							Mannosides-regulated TonB-dependent outer membrane receptor
mnnA	Sama_0293								+					++							Alpha-1,2-mannosidase
manPI	Sama_0292								+					++							Predicted mannose transporter, GGP family
manK	Sama_0291								+					++							Fructokinase in mannoside utilization gene cluster (EC 2.7.1.4)
manI	Sama_0290								+					++							D-mannose isomerase (EC 5.3.1.7)
mnnAII	Sama_0297													+							Endo-alpha-mannosidase
ATL	Sama_0300													+							Endo-beta-N-acetylglucosaminidase (EC 3.2.1.96)
mnnB	Sama_0302													+							Beta-mannosidase (EC 3.2.1.25)
manPII	Sama_0303													+							Predicted sodium-dependent mannose transporter
manX	Sputcn32_0213		+*	+*																	PTS system, mannose-specific IIB component (EC 2.7.1.69)
manY	Sputcn32_0212		+*	+																	PTS system, mannose-specific IIC component (EC 2.7.1.69)
manZ	Sputcn32_0211		+	+																	PTS system, mannose-specific IID component (EC 2.7.1.69)
Rbs (6 roles)																					D-ribose utilization
rbsR	Spea_0519																+	+			Ribose operon repressor, LacI family
rbsK	Spea_0518																+	+			Ribokinase (EC 2.7.1.15)
rbsA	Spea_0514																+	+			Ribose ABC transport system, ATP-binding protein RbsA (TC 3.A.1.2.1)
rbsB	Spea_0515																+	+			Ribose ABC transport system, periplasmic ribose-binding protein RbsB (TC 3.A.1.2.1)
rbsC	Spea_0516																+	+			Ribose ABC transport system, permease protein RbsC (TC 3.A.1.2.1)
rbsD	Spea_0517																+	+			Ribose ABC transport system, high affinity permease RbsD (TC 3.A.1.2.1)
Xlt (6 roles)																					Xylitol utilization
xltR	Spea_2287																+	+			Transcriptional regulator of xylitol utilization, LacI family
xylD	Spea_2286																+	+			Xylitol dehydrogenase (EC 1.1.1.9)
xylB	Spea_2285																+	+			Xylulose kinase (EC 2.7.1.17)
xltA	Spea_2284																+	+			Xylitol ABC transporter, ATP-binding component
xltB	Spea_2283																+	+			Xylitol ABC transporter, permease component
xltC	Spea_2282																+	+			Xylitol ABC transporter, periplasmic substrate-binding protein
Nan (10 roles)																					Sialic acid utilization
nanR	Spea_1517																+				Transcriptional regulator NanR, GntR family
ompNan	Spea_1513																+				Sialic acid-regulated TonB-dependent outer membrane receptor
nanM	Spea_1514																+				N-acetylneuraminate mutarotase
nanH	Spea_1515																+				Sialidase (EC 3.2.1.18)
nanP	Spea_1518																+				Predicted sialic acid transporter
nanE	Spea_1519																+				N-acetylmannosamine-6-phosphate 2-epimerase (EC 5.1.3.9)
nanK	Spea_1520																+				N-acetylmannosamine kinase (EC 2.7.1.60)
nagB2	Spea_1521																+				Glucosamine-6-phosphate deaminase (EC 3.5.99.6)
nagA2	Spea_1523																+				N-acetylglucosamine-6-phosphate deacetylase (EC 3.5.1.25)
nanA	Spea_1522																+				N-acetylneuraminate lyase (EC 4.1.3.3)
Alg (6 roles)																					Alginate/Mannuronate utilization
algR	Sfri_3102												+								Predicted alginate utilization operon transcriptional repressor AlgR, GntR family
algT	Sfri_3106												+								Predicted mannuronate transporter
algL1	Sfri_3103												+								Alginate lyase precursor (EC 4.2.2.3)
algL2	Sfri_3104												+								poly(beta-D-mannuronate) lyase (EC 4.2.2.3)
kdgF	Sfri_3105												+								Pectin degradation protein kdgF
kdgK	Sfri_3107												+								2-dehydro-3-deoxygluconate kinase (EC 2.7.1.45)
Mtl (5 roles)																					Mannitol utilization
mtlRII	Sfri_1900												+								Transcriptional regulator of mannitol utilization, DeoR family protein
mtlP	Sfri_1901												+*								Predicted mannitol permease
mtlX	Sfri_1899												+								Hydrolase in polyol utilization gene cluster, haloacid dehalogenase-like family
mtlZII	Sfri_1904												+								Fructokinase in mannitol utilization gene cluster (EC 2.7.1.4)
mtlDII	Sfri_1903												+								Multiple polyol-specific dehydrogenase (EC 1.1.1.-)
CCM (21 roles)																					Central carbohydrate metabolism (CCM)
edd	SO2486	+	+	+	+	+	+	+	+	+	+	+	+	+	+	+	+	+	+	+	Phosphogluconate dehydratase (EC 4.2.1.12)
eda	SO2487	+	+	+	+	+	+	+	+	+	+	+	+	+	+	+	+	+	+	+	2-dehydro-3-deoxyphosphogluconate aldolase (EC 4.1.2.14)
pgl	SO2488	+	+	+	+	+	+	+	+	+	+	+	+	+	+	+	+	+	+	+	6-phosphogluconolactonase (EC 3.1.1.31), eukaryotic type
zwf	SO2489	+	+	+	+	+	+	+	+	+	+	+	+	+	+	+	+	+	+	+	Glucose-6-phosphate 1-dehydrogenase (EC 1.1.1.49)
rpe	SO0292	+	+	+	+	+	+	+	+	+	+	+	+	+	+	+	+	+	+	+	Ribulose-phosphate 3-epimerase (EC 5.1.3.1)
rpiA	SO1150	+	+	+	+	+	+	+	+	+	+	+	+	+	+	+	+	+	+	+	Ribose 5-phosphate isomerase A (EC 5.3.1.6)
gnd	SO1902	+	+	+	+	+	+	+	+	+	+	+	+	+	+	+	+	+	+	+	6-phosphogluconate dehydrogenase, decarboxylating (EC 1.1.1.44)
phk	SO3542	+	+	+	+	+	+	+	+	+	+	+	+	+	+	+	+	+	+	+	Xylulose-5-phosphate phosphoketolase (EC 4.1.2.9)
tal	SO3546	+	+	+	+	+	+	+	+	+	+	+	+	+	+	+	+	+	+	+	Transaldolase (EC 2.2.1.2)
pgi	SO3547	+	+	+	+	+	+	+	+	+	+	+	+	+	+	+	+	+	+	+	Glucose-6-phosphate isomerase (EC 5.3.1.9)
tpi	SO1200	+	+	+	+	+	+	+	+	+	+	+	+	+	+	+	+	+	+	+	Triosephosphate isomerase (EC 5.3.1.1)
gap	SO2345	+	+	+	+	+	+	+	+	+	+	+	+	+	+	+	+	+	+	+	NAD-dependent glyceraldehyde-3-phosphate dehydrogenase (EC 1.2.1.12)
tkt	SO0930	+	+	+	+	+	+	+	+	+	+	+	+	+	+	+	+	+	+	+	Transketolase (EC 2.2.1.1)
pgk	SO0932	+	+	+	+	+	+	+	+	+	+	+	+	+	+	+	+	+	+	+	Phosphoglycerate kinase (EC 2.7.2.3)
fba	SO0933	+	+	+	+	+	+	+	+	+	+	+	+	+	+	+	+	+	+	+	Fructose-bisphosphate aldolase class II (EC 4.1.2.13)
fbp	SO3991	+	+	+	+	+	+	+	+	+	+	+	+	+	+	+	+	+	+	+	Fructose-1,6-bisphosphatase, type I (EC 3.1.3.11)
pgm	SO2336	+	+	+	+	+	+	+	+	+	+	+	+	+	+	+	+	+	+	+	Phosphoglucomutase (EC 5.4.2.2)
gpm	SO0049	+	+	+	+	+	+	+	+	+	+	+	+	+	+	+	+	+	+	+	2,3-bisphosphoglycerate-independent phosphoglycerate mutase (EC 5.4.2.1)
eno	SO3440	+	+	+	+	+	+	+	+	+	+	+	+	+	+	+	+	+	+	+	Enolase (EC 4.2.1.11)
pykA	SO2491	+	+	+	+	+	+	+	+	+	+	+	+	+	+	+	+	+	+	+	Pyruvate kinase (EC 2.7.1.40)
ppsA	SO2644	+	+	+	+	+	+	+	+*	+	+	+	+	+	+	+	+	+	+	+	Phosphoenolpyruvate synthase (EC 2.7.9.2)
Unassigned (13 roles)																					Unassigned putative carbohydrate utilization genes
ptsH	SO2238	+	+	+	+	+	+	+	+	+	+	+	+	+	+	+	+	+	+	+	Phosphocarrier protein of PTS system
ptsI	SO2237	+	+	+	+	+	+	+	+	+	+	+	+	+	+	+	+	+	+	+	Phosphoenolpyruvate-protein phosphotransferase of PTS system (EC 2.7.3.9)
crr	SO2236	+	+	+	+	+	+	+	+	+	+	+	+	+	+	+	+	+	+	+	PTS system, similar to glucose-specific IIA component (EC 2.7.1.69)
ptsG	SO1623	+	+	+	+	+	+	+	+	+	+	+	+	+	+				+	+	PTS system, similar to glucose-specific IIBC component (EC 2.7.1.69)
rbsKII	SO0810	+	+	+	+	+	+	+	+	+	+	+	+		+		+		+	+	Ribokinase in cluster with nucleoside hydrolase (EC 2.7.1.15)
K1	SO4458	+	+	+	+	+	+	+	+	+	+	+	+	+	+	+	+	+	+	+	Carbohydrate kinase, PfkB family
K3	SO1389	+	+	+	+	+	+	+	+	+	+			+	+	+			+	+	hypothetical kinase, ROK family
R	Sbal_1406				+	+	+	+												+	Transcriptional regulator, AraC family
nagPII	Sbal_1408				+	+	+	+												+	paralog N-acetylglucosamine transporter, GGP family
ROK	Sbal_1407				+	+	+	+												+	ROK family sugar kinase (EC 2.7.1.59)
PA	Swoo_0564				+	+	+	+												+	Polysaccharide deacetylase
PTSun	Sfri_2652-53												+								PTS system, unknown sugar IIABC component (EC 2.7.1.69)
ABCc	SO3714	+					+				+				+	+			+		ABC transporter, sugar-binding protein of unknown specificity
Total number of genes:		57	65	65	76	83	79	107	92	87	88	59	71	84	59	68	72	60	48	49	Total number of sugar utilization genes in 19 genomes:	1369
red color: novel functional roles in sugar utilization identified in Shewanella spp.
* pseudogenes that contain frameshifts
Background color shows genes in the same chromosomal clusters
