# Supplementary material for: Genomic encyclopedia of sugar utilization pathways in the Shewanella genus
Source: BMC Genomics. 2010 Sep 13;11:494. doi: 10.1186/1471-2164-11-494 (PMC2996990; doi:10.1186/1471-2164-11-494)
Supplement: Additional file 3 — Complete distribution of sugar catabolome genes in Shewanella genomes. [file 1471-2164-11-494-S3.XLS]

## Sheet: Nag
Additional file 3. Complete distribution of sugar catabolome genes in Shewanella genomes.
	N-acetylglucosamine utilization				NagR regulon
Product	N-acetyl glucosamine transporter, NagP	N-acetylglucosamine related transporter, NagX	Transcriptional regulator of N-acetylglucosamine utilization, LacI family	N-acetylglucosamine-6-phosphate deacetylase (EC 3.5.1.25)	Glucosamine-6-phosphate deaminase [isomerizing], alternative (EC 3.5.99.6)	Glucosamine-6-phosphate deaminase (EC 3.5.99.6)	N-acetylglucosamine kinase of eukaryotic type (EC 2.7.1.59)	Beta-hexosaminidase (EC 3.2.1.52)	N-acetylglucosamine regulated methyl-accepting chemotaxis protein	N-acetylglucosamine-regulated TonB-dependent outer membrane receptor	chitin binding protein	carbohydrate binding protein	Chitinase (EC 3.2.1.14)	Chitinase (EC 3.2.1.14)	Chitodextrinase precursor (EC 3.2.1.14)	Chitinase (EC 3.2.1.14)	Chitinase (EC 3.2.1.14)
Protein	NagP	NagX	NagR	NagA	NagBII	NagB	NagK	Hex	McpNag	OmpNag	Cbp	CbpII	ChiA1	ChiA2	CdxA	ChiA3	ChiA4
Shewanella oneidensis MR-1	SO3503	SO3504	SO3516	SO3505	SO3506		SO3507	SO3509	SO3510*	SO3514	SO1072			SO4085
Shewanella putrefaciens CN-32	Sputcn32_1080	Sputcn32_1079	Sputcn32_1073	Sputcn32_1078	Sputcn32_1077		Sputcn32_1076	Sputcn32_1075		Sputcn32_1074
Shewanella putrefaciens W3-18-1	Sputw3181_3084	Sputw3181_3086*	Sputw3181_3092	Sputw3181_3087	Sputw3181_3088		Sputw3181_3089	Sputw3181_3090		Sputw3181_3091
Shewanella sp. ANA-3	Shewana3_3110	Shewana3_3111	Shewana3_3122	Shewana3_3112	Shewana3_3113		Shewana3_3114	Shewana3_3115	Shewana3_3116	Shewana3_3121	Shewana3_0910*		Shewana3_2984
Shewanella sp. MR-4	Shewmr4_2931	Shewmr4_2932	Shewmr4_2943	Shewmr4_2933	Shewmr4_2934		Shewmr4_2935	Shewmr4_2936	Shewmr4_2937	Shewmr4_2942	Shewmr4_3027		Shewmr4_2805
Shewanella sp. MR-7	Shewmr7_3013	Shewmr7_3014	Shewmr7_3025	Shewmr7_3015	Shewmr7_3016		Shewmr7_3017	Shewmr7_3018	Shewmr7_3019	Shewmr7_3024	Shewmr7_0947		Shewmr7_2888
Shewanella baltica OS155	Sbal_1088	Sbal_1087	Sbal_1071	Sbal_1086	Sbal_1085		Sbal_1084	Sbal_1083*, Sbal_1405	Sbal_1082	Sbal_1072*	Sbal_0896		Sbal_3083		Sbal_2491
Shewanella baltica OS185	Sbal185_1148	Sbal185_1147	Sbal185_1135	Sbal185_1146	Sbal185_1145		Sbal185_1144	Sbal185_1143, Shew185_1396	Sbal185_1142	Sbal185_1136	Sbal185_3466		Sbal185_3093		Sbal185_2484
Shewanella baltica OS195	Sbal195_1182	Sbal195_1181	Sbal195_1170	Sbal195_1180	Sbal195_1179		Sbal195_1178	Sbal195_1177, Sbal195_1432	Sbal195_1176	Sbal195_1171	Sbal195_3589		Sbal195_3236		Sbal195_2604
Shewanella baltica OS223	Sbal223_3207	Sbal223_3208	Sbal223_3221	Sbal223_3209	Sbal223_3210		Sbal223_3211	Sbal223_3212, Sbal223_2949	Sbal223_3213	Sbal223_3219*	Sbal223_3390		Sbal223_1284		Sbal223_1860
Shewanella denitrificans OS217	Sden_2702	Sden_2703	Sden_2709	Sden_2704	Sden_2705		Sden_2706	Sden_0553		Sden_2708	Sden_1030		Sden_2136
Shewanella loihica PV-4	Shew_1119	Shew_1118	Shew_1111	Shew_1117		Shew_0815	Shew_1116	Shew_1115		Shew_1112
Shewanella amazonensis SB2B	Sama_0948	Sama_0947	Sama_0937	Sama_0946	Sama_0945		Sama_0944	Sama_0943	Sama_0942	Sama_0938
Shewanella frigidimarina NCIMB 400
Shewanella piezotolerans WP-2	swp_3698	swp_3700	swp_3713	swp_3701		swp_4289	swp_3703	swp_3705	swp_3706	swp_3712		swp_3933	swp_0647
Shewanella pealeana ANG-SQ1	Spea_1104	Spea_1103	Spea_1096	Spea_1102		Spea_0760	Spea_1101	Spea_1100		Spea_1097		Spea_3159		Spea_3655
Shewanella halifaxens HAW-EB4	Shal_1152	Shal_1151	Shal_1144	Shal_1150		Shal_0813	Shal_1149	Shal_1148		Shal_1145				shal_3745
Shewanella sediminis HAW-EB3	Ssed_1215	Ssed_1214	Ssed_1207	Ssed_1213		Ssed_0844	Ssed_1212	Ssed_1211		Ssed_1208
Shewanella woodyi ATCC 51908	Swoo_1315	Swoo_1314	Swoo_1304	Swoo_1313		Swoo_0943	Swoo_1312	Swoo_1311, Swoo0561	Swoo_1310	Swoo_1305	Swoo_3879		Swoo_1100		Swoo_2719	Swoo_1101	Swoo_2348
Novel functional roles in sugar utilization identified in Shewanella spp. are showen in red
Genes predicted to be a part of specific sugar-responsive regulons are highlighted in yellow

## Sheet: Grt
	Glycerate utilization		SdaR regulon
Product	D-glycerate transporter	Glycerate kinase (EC 2.7.1.31)	Sugar diacid utilization regulator SdaR
Protein	GrtP	GarK	SdaR
Shewanella oneidensis MR-1	SO1771	SO1770	SO1774
Shewanella putrefaciens CN-32	Sputcn32_1471	Sputcn32_1470	Sputcn32_1473
Shewanella putrefaciens W3-18-1	Sputw3181_2630	Sputw3181_2631	Sputw3181_2628
Shewanella sp. ANA-3	ShewANA3_2684	ShewANA3_2685	ShewANA3_2682
Shewanella sp. MR-4	ShewMR4_2518	ShewMR4_2519	ShewMR4_2516
Shewanella sp. MR-7	ShewMR7_2586	ShewMR7_2587	ShewMR7_2584
Shewanella baltica OS155	Sbal_1576	Sbal_1575	Sbal_1577.1*
Shewanella baltica OS185	Sbal185_1571	Sbal185_1570	Sbal185_1573
Shewanella baltica OS195	Sbal195_1605	Sbal195_1604	Sbal195_1607
Shewanella baltica OS223	Sbal223_2772	Sbal223_2773	Sbal223_2770
Shewanella denitrificans OS217
Shewanella loihica PV-4	Shew_2533	Shew_2534	Shew_2528
Shewanella amazonensis SB2B		Sama_3228
Shewanella frigidimarina NCIMB 400	Sfri_2641	Sfri_2642	Sfri_2640
Shewanella piezotolerans WP-2	swp_3291	swp_3292	swp_3289
Shewanella pealeana ANG-SQ1	Spea_2713	Spea_2714	Spea_2703
Shewanella halifaxens HAW-EB4	Shal_2799	Shal_2800	Shal_2789
Shewanella sediminis HAW-EB3	Ssed_2778	Ssed_2779	Ssed_1518
Shewanella woodyi ATCC 51908	Swoo_3133	Swoo_3134*	Swoo_3130
		note: Sama_3228 is homologous but is much more similar to other bacterial glycerate kinases and hence was likely acquired by lateral transfer
Novel functional roles in sugar utilization identified in Shewanella spp. are showen in red
Genes predicted to be a part of specific sugar-responsive regulons are highlighted in yellow

## Sheet: Scr
	Sucrose utilization			ScrRII regulon
Product	Sucrose repressor, LacI family	Sucrose phosphorylase (EC 2.4.1.7)	Predicted sucrose permease, MFS family, FucP subfamily	Predicted sucrose-specific TonB-dependent receptor	Fructokinase (EC 2.7.1.4)
Protein	ScrRII	ScrP	ScrTII	OmpScr	ScrK
Shewanella oneidensis MR-1
Shewanella putrefaciens CN-32
Shewanella putrefaciens W3-18-1
Shewanella sp. ANA-3	ShewANA3_0065	ShewANA3_0066	ShewANA3_0067	ShewANA3_0068	ShewANA3_0069
Shewanella sp. MR-4	ShewMR4_0063	ShewMR4_0064	ShewMR4_0065	ShewMR4_0066	ShewMR4_0067
Shewanella sp. MR-7	ShewMR7_0061	ShewMR7_0062	ShewMR7_0063	ShewMR7_0064	ShewMR7_0065
Shewanella baltica OS155	Sbal_4294	Sbal_4288	Sbal_4287	Sbal_4286	Sbal_4285
Shewanella baltica OS185	Sbal185_0060	Sbal185_0061	Sbal185_0062	Sbal185_0063	Sbal185_0064
Shewanella baltica OS195	Sbal195_0065	Sbal195_0066	Sbal195_0067	Sbal195_0068	Sbal195_0069
Shewanella baltica OS223	Sbal223_0064	Sbal223_0065	Sbal223_0066	Sbal223_0067	Sbal223_0068
Shewanella denitrificans OS217
Shewanella loihica PV-4
Shewanella amazonensis SB2B
Shewanella frigidimarina NCIMB 400	Sfri_3991	Sfri_3990	Sfri_3989	Sfri_3988	Sfri_3987
Shewanella piezotolerans WP-2
Shewanella pealeana ANG-SQ1
Shewanella halifaxens HAW-EB4
Shewanella sediminis HAW-EB3
Shewanella woodyi ATCC 51908
Novel functional roles in sugar utilization identified in Shewanella spp. are showen in red
Genes predicted to be a part of specific sugar-responsive regulons are highlighted in yellow

## Sheet: Ara
	Arabinosides utilization			AraRII regulon
Product	Ribulokinase (EC 2.7.1.16)	L-ribulose-5-phosphate 4-epimerase (EC 5.1.3.4)	L-arabinose isomerase (EC 5.3.1.4)	Hypothetical phosphoglucomutase family hydrolase in arabinose utilization cluster	Transcriptional regulator of the arabinose operon in Shewanella, GntR family	Hypothetical glycoside hydrolase, family 43, similar to arabinosidase	L-arabonate dehydratase (EC 4.2.1.25)	predicted L-arabinose 1-dehydrogenase (EC 1.1.1.46)	L-arabinose-specific 1-epimerase (mutarotase)	Predicted L-arabinose ABC transport system, periplasmic arabinose-binding protein	Predicted L-arabinose ABC transport system, ATP-binding protein	Predicted L-arabinose ABC transport system, permease protein 1	Predicted L-arabinose ABC transport system, permease protein 2	Periplasmic alpha-L-arabinofuranosidase II (EC 3.2.1.55)	Cytoplasmic alpha-L-arabinofuranosidase II (EC 3.2.1.55)	Possible GPH family transporter (TC 2.A.2) for arabinosides	Periplasmic arabinan endo-1,5-alpha-L-arabinosidase (EC 3.2.1.99)	Secreted alpha-L-arabinofuranosidase II (EC 3.2.1.55)	Hypothetical periplasmic glycoside hydrolase, family DUF1680	Arabinose-regulated TonB-dependent outer membrane receptor	Secreted arabinan endo-1,5-alpha-L-arabinosidase (EC 3.2.1.99)	L-arabinolactonase (EC 3.1.1.15)
Protein	AraB	AraD	AraA	AraX	AraRII	Arb43	AraC	AraY	AraM	AraU	AraV	AraW	AraZ	AbfAper	AbfAcyt	AraT	AbnAper	AbfAext	DUF1680	OmpAra	AbnAext	AraL
Shewanella oneidensis MR-1
Shewanella putrefaciens CN-32	Sputcn32_2068	Sputcn32_2067	Sputcn32_2066	Sputcn32_2065	Sputcn32_2064	Sputcn32_2063	Sputcn32_2062	Sputcn32_2061	Sputcn32_2060	Sputcn32_2059	Sputcn32_2058	Sputcn32_2057	Sputcn32_2056	Sputcn32_2055	Sputcn32_2053	Sputcn32_2052	Sputcn32_2051	Sputcn32_2050		Sputcn32_2048	Sputcn32_2047	Sputcn32_2046
Shewanella putrefaciens W3-18-1	Sputw3181_1944	Sputw3181_1945	Sputw3181_1946	Sputw3181_1947	Sputw3181_1948	Sputw3181_1949	Sputw3181_1950	Sputw3181_1951	Sputw3181_1952	Sputw3181_1953	Sputw3181_1954	Sputw3181_1955	Sputw3181_1956	Sputw3181_1957	Sputw3181_1959	Sputw3181_1960	Sputw3181_1961	Sputw3181_1962		Sputw3181_1964	Sputw3181_1965	Sputw3181_1966
Shewanella sp. ANA-3	ShewANA3_2064	ShewANA3_2065	ShewANA3_2066	ShewANA3_2067	ShewANA3_2068	ShewANA3_2069	ShewANA3_2070	ShewANA3_2071	ShewANA3_2072	ShewANA3_2073	ShewANA3_2074	ShewANA3_2075	ShewANA3_2076	ShewANA3_2077	ShewANA3_2078	ShewANA3_2081	ShewANA3_2082	ShewANA3_2083	Shewana3_2080	ShewANA3_2085	ShewANA3_2086	ShewANA3_2088
Shewanella sp. MR-4	ShewMR4_1977	ShewMR4_1978	ShewMR4_1979	ShewMR4_1980	ShewMR4_1981	ShewMR4_1982	ShewMR4_1983	ShewMR4_1984	ShewMR4_1985	ShewMR4_1986	ShewMR4_1987	ShewMR4_1988	ShewMR4_1989	ShewMR4_1990	ShewMR4_1991	ShewMR4_1994	ShewMR4_1995	ShewMR4_1996	ShewMR4_1993	ShewMR4_1998	ShewMR4_1999	ShewMR4_2001
Shewanella sp. MR-7	ShewMR7_1997	ShewMR7_1996	ShewMR7_1995	ShewMR7_1994	ShewMR7_1993	ShewMR7_1992	ShewMR7_1991	ShewMR7_1990	ShewMR7_1989	ShewMR7_1988	ShewMR7_1987	ShewMR7_1986	ShewMR7_1985	ShewMR7_1984	ShewMR7_1983	ShewMR7_1981	ShewMR7_1980	ShewMR7_1979	Shewmr7_1982	ShewMR7_1977	ShewMR7_1976	ShewMR7_1974
Shewanella baltica OS155
Shewanella baltica OS185
Shewanella baltica OS195
Shewanella baltica OS223	Sbal223_2138	Sbal223_2139	Sbal223_2140	Sbal223_2141	Sbal223_2142	Sbal223_2143	Sbal223_2144	Sbal223_2145	Sbal223_2146	Sbal223_2147	Sbal223_2148	Sbal223_2149	Sbal223_2150	Sbal223_2151	Sbal223_2154	Sbal223_2155	Sbal223_2156	Sbal223_2157		Sbal223_2160	Sbal223_2161	Sbal223_2162
Shewanella denitrificans OS217
Shewanella loihica PV-4
Shewanella amazonensis SB2B
Shewanella frigidimarina NCIMB 400
Shewanella piezotolerans WP-2
Shewanella pealeana ANG-SQ1
Shewanella halifaxens HAW-EB4
Shewanella sediminis HAW-EB3
Shewanella woodyi ATCC 51908
Novel functional roles in sugar utilization identified in Shewanella spp. are showen in red
Genes predicted to be a part of specific sugar-responsive regulons are highlighted in yellow

## Sheet: Bgl
	Beta-glucosides (cellobiose) utilization					BglR regulon
Product	Predicted b-glucoside-specific TonB-dependent outer membrane receptor	Transcriptional regulator of b-glucosides utilization, LacI family	Predicted b-glucoside transporter, GPH family	Cytoplasmic b-glucosidase (EC 3.2.1.21)	Predicted glucose transporter in b-glucoside utilization gene cluster	Periplasmic b-glucosidase (EC 3.2.1.21)	Glucokinase, ROK family (EC 2.7.1.2)	b-glucanase precursor (EC 3.2.1.73)
Protein	OmpBgl	BglR	BglT	BglAI	GlcPBgl	BglAII	GlkII	LamA
Shewanella oneidensis MR-1							SO1656
Shewanella putrefaciens CN-32							Sputcn32_1371
Shewanella putrefaciens W3-18-1							Sputw3181_2732
Shewanella sp. ANA-3							Shewana3_2790
Shewanella sp. MR-4							Shewmr4_2616
Shewanella sp. MR-7							Shewmr7_2683
Shewanella baltica OS155	Sbal_1125*	Sbal_1129	Sbal_1130	Sbal_1131	Sbal_1132	Sbal_1133	Sbal_1134, Sbal_1475
Shewanella baltica OS185	Sbal185_1180	Sbal185_1181	Sbal185_1182	Sbal185_1183	Sbal185_1184*	Sbal185_1185	Sbal185_1186, Sbal185_1470
Shewanella baltica OS195	Sbal195_1213	Sbal195_1214	Sbal195_1215	Sbal195_1216	Sbal195_1217	Sbal195_1218	Sbal195_1219, Sbal195_1506
Shewanella baltica OS223	Sbal223_3177	Sbal223_3176	Sbal223_3175	Sbal223_3174	Sbal223_3173	Sbal223_3172	Sbal223_3171, Sbal223_2877
Shewanella denitrificans OS217	Sden_2610	Sden_2609	Sden_2608	Sden_2607	Sden_2606	Sden_2605	Sden_2603	Sden_2604
Shewanella loihica PV-4							Shew_1428
Shewanella amazonensis SB2B	Sama_1399, Sama_1397	Sama_1400	Sama_1401	Sama_1402	Sama_1403	Sama_1404	Sama_1405, Sama_2231	Sama_1396
Shewanella frigidimarina NCIMB 400	Sfri_1313	Sfri_1314	Sfri_1315	Sfri_1316	Sfri_1317	Sfri_1318	Sfri_1321	Sfri_1319
Shewanella piezotolerans WP-2	swp_1631	swp_1632	swp_1633	swp_1634	swp_1636	swp_1637	swp_1640	swp_1638
Shewanella pealeana ANG-SQ1						Spea_1439	Spea_1441
Shewanella halifaxens HAW-EB4						Shal_1522	Shal_1524
Shewanella sediminis HAW-EB3							Ssed_2937
Shewanella woodyi ATCC 51908	Swoo_1144, Swoo_4375	Swoo_1145	Swoo_1146	Swoo_1147	Swoo_1148	Swoo_1149	Swoo_1150, Swoo_1708, Swoo_3833	Swoo_4374, Swoo_4376
	*OS155 has IS interruption				*OS185 has point mutation at residue 312 out of 431
Novel functional roles in sugar utilization identified in Shewanella spp. are showen in red
Genes predicted to be a part of specific sugar-responsive regulons are highlighted in yellow

## Sheet: Mal
	Maltodextrin utilization				MalR regulon
Product	Transcriptional regulator of maltose utilization, LacI family	Alpha-glucosidase (EC 3.2.1.20)	Predicted maltose transporter malT	Glucoamylase (EC 3.2.1.3)	Alpha-amylase (EC 3.2.1.1)	Neopullulanase (EC 3.2.1.135)	Predicted maltose-specific TonB-dependent receptor	Maltodextrin glucosidase (EC 3.2.1.20)	Predicted glucose transporter in maltodextrin utilization gene cluster	Predicted maltose-specific TonB-dependent receptor	Alpha-1,6-glucosidases, pullulanase-type	Maltogenic alpha-amylase (EC 3.2.1.133)	Cytoplasmic alpha-amylase (EC 3.2.1.1)
Protein	MalR	SusB	MalT	Cga	Amy	SusA	OmpMal	MalZ	GlcPMal	OmpMal2	PulA	AmyA2	AmyA
Shewanella oneidensis MR-1	SO2244	SO2450	SO2458	SO2459	SO2156	SO2158*	SO2162*	SO2213	SO2214*
Shewanella putrefaciens CN-32
Shewanella putrefaciens W3-18-1
Shewanella sp. ANA-3	ShewANA3_2252	ShewANA3_1931	ShewANA3_1925	ShewANA3_1924	ShewANA3_2314	ShewANA3_2313	ShewANA3_2312	ShewANA3_2311	ShewANA3_2310
Shewanella sp. MR-4	ShewMR4_1769	ShewMR4_1876	ShewMR4_1870	ShewMR4_1869	ShewMR4_2136	ShewMR4_2135	ShewMR4_2134	ShewMR4_2133	ShewMR4_2132
Shewanella sp. MR-7	ShewMR7_1847	ShewMR7_2102	ShewMR7_2108	ShewMR7_2109	ShewMR7_2212	ShewMR7_2211	ShewMR7_2210	ShewMR7_2209	ShewMR7_2208
Shewanella baltica OS155	Sbal_2356	Sbal_2329	Sbal_2347	Sbal_2348*	Sbal_2290	Sbal_2289	Sbal_2288	Sbal_2287	Sbal_2286
Shewanella baltica OS185	Sbal185_2345	Sbal185_2329	Sbal185_2336	Sbal185_2337	Sbal185_2035	Sbal185_2036	Sbal185_2038	Sbal185_2039	Sbal185_2040
Shewanella baltica OS195	Sbal195_2461	Sbal195_2445	Sbal195_2452	Sbal195_2453	Sbal195_2082	Sbal195_2083	Sbal195_2085	Sbal195_2086	Sbal195_2087	Sbal195_1315	Sbal195_1316
Shewanella baltica OS223	Sbal223_2002	Sbal223_2017	Sbal223_2011	Sbal223_2010	Sbal223_2303	Sbal223_2302	Sbal223_2300	Sbal223_2299	Sbal223_2298	Sbal223_3075	Sbal223_3074
Shewanella denitrificans OS217	Sden_1820	Sden_2002	Sden_2003	Sden_2004	Sden_2032	Sden_2031	Sden_2029	Sden_2028	Sden_2027				Sden_1800
Shewanella loihica PV-4	Shew_1870	Shew_1876	Shew_1874	Shew_1873	Shew_1886	Shew_1887	Shew_1888	Shew_1889	Shew_1890
Shewanella amazonensis SB2B	Sama_1655	Sama_1108	Sama_1657	Sama_1656	Sama_1659	Sama_1660	Sama_1661	Sama_1662	Sama_1663	Sama_0286	Sama_0287
Shewanella frigidimarina NCIMB 400	Sfri_1772	Sfri_1777	Sfri_1776	Sfri_1775	Sfri_1784	Sfri_1785	Sfri_1787	Sfri_1788	Sfri_1789
Shewanella piezotolerans WP-2	swp_2690	swp_2676	swp_2681	swp_2682	swp_2675	swp_2674	swp_2671	swp_2670	swp_2669	swp_3412	swp_3411
Shewanella pealeana ANG-SQ1
Shewanella halifaxens HAW-EB4
Shewanella sediminis HAW-EB3
Shewanella woodyi ATCC 51908	Swoo_2196		Swoo_2202	Swoo_2201	Swoo_2206	Swoo_2207	Swoo_2209	Swoo_2210	Swoo_2211			Swoo_3416
				Sbal_2348 gene is frameshifted		*SO2158 is degenerate	*SO2162 is interrupted by ISSod2		*SO2214 has a frameshift
Novel functional roles in sugar utilization identified in Shewanella spp. are showen in red
Genes predicted to be a part of specific sugar-responsive regulons are highlighted in yellow

## Sheet: Man
	Mannosides utilization			ManRI and ManRII regulons
Product	D-mannose isomerase (EC 5.3.1.7)	Fructokinase in mannoside utilization gene cluster (EC 2.7.1.4)	Predicted mannose transporter, GGP family	Alpha-1,2-mannosidase	Transcriptional regulator of mannoside utilization, LacI family	Mannosides-regulated TonB-dependent outer membrane receptor	Endo-alpha-mannosidase	Endo-beta-N-acetylglucosaminidase (EC 3.2.1.96)	Beta-mannosidase (EC 3.2.1.25)	Predicted sodium-dependent mannose transporter	Transcriptional regulator of mannoside utilization, variant 2, LacI family	PTS system, mannose-specific IID component (EC 2.7.1.69)	PTS system, mannose-specific IIC component (EC 2.7.1.69)	PTS system, mannose-specific IIAB component (EC 2.7.1.69)
Protein	ManI	ManK	ManPI	MnnA	ManRII	OmpMan	MnnAII	ATL	MnnB	ManPII	ManRI	ManZ	ManY	ManX
Shewanella oneidensis MR-1
Shewanella putrefaciens CN-32												Sputcn32_0211	Sputcn32_0212	Sputcn32_0213*
Shewanella putrefaciens W3-18-1												Sputw3181_0430	Sputw3181_0431*	Sputw3181_0432*
Shewanella sp. ANA-3
Shewanella sp. MR-4
Shewanella sp. MR-7	Shewmr7_3388	Shewmr7_3387	Shewmr7_3386	Shewmr7_3384, Shewmr7_3385	Shewmr7_3383
Shewanella baltica OS155
Shewanella baltica OS185
Shewanella baltica OS195
Shewanella baltica OS223
Shewanella denitrificans OS217
Shewanella loihica PV-4
Shewanella amazonensis SB2B	Sama_0290, Sama_0560	Sama_0291, Sama_0561	Sama_0292, Sama_0562	Sama_0293, Sama_0289, Sama_0288, Sama_0296, Sama_0304, Sama_0563, Sama_0564	Sama_0294	Sama_0295	Sama_0297	Sama_0300	Sama_0302	Sama_0303	Sama_0565
Shewanella frigidimarina NCIMB 400
Shewanella piezotolerans WP-2
Shewanella pealeana ANG-SQ1
Shewanella halifaxens HAW-EB4
Shewanella sediminis HAW-EB3
Shewanella woodyi ATCC 51908
Novel functional roles in sugar utilization identified in Shewanella spp. are showen in red
Genes predicted to be a part of specific sugar-responsive regulons are highlighted in yellow

## Sheet: Gnt
	Gluconate utilization		GntR regulon
Product	Gluconokinase (EC 2.7.1.12)	Low-affinity gluconate/H+ symporter GntU	Gluconate utilization system Gnt-I transcriptional repressor, LacI family
Protein	GntK	GntU	GntR
Shewanella oneidensis MR-1
Shewanella putrefaciens CN-32
Shewanella putrefaciens W3-18-1
Shewanella sp. ANA-3
Shewanella sp. MR-4
Shewanella sp. MR-7
Shewanella baltica OS155	Sbal_4087	Sbal_4088	Sbal_4089
Shewanella baltica OS185	Sbal185_4056	Sbal185_4057	Sbal185_4058
Shewanella baltica OS195	Sbal195_4174	Sbal195_4175	Sbal195_4176
Shewanella baltica OS223	Sbal223_3978	Sbal223_3979	Sbal223_3980
Shewanella denitrificans OS217
Shewanella loihica PV-4
Shewanella amazonensis SB2B
Shewanella frigidimarina NCIMB 400
Shewanella piezotolerans WP-2
Shewanella pealeana ANG-SQ1
Shewanella halifaxens HAW-EB4
Shewanella sediminis HAW-EB3
Shewanella woodyi ATCC 51908
Novel functional roles in sugar utilization identified in Shewanella spp. are showen in red
Genes predicted to be a part of specific sugar-responsive regulons are highlighted in yellow

## Sheet: Rbs
	Ribose utilization			RbsR regulon
Product	Ribose ABC transport system, ATP-binding protein RbsA (TC 3.A.1.2.1)	Ribose ABC transport system, periplasmic ribose-binding protein RbsB (TC 3.A.1.2.1)	Ribose ABC transport system, permease protein RbsC (TC 3.A.1.2.1)	Ribose ABC transport system, high affinity permease RbsD (TC 3.A.1.2.1)	ribokinase, RbsK	Ribose operon repressor, RbsR
Protein	RbsA	RbsB	RbsC	RbsD	RbsK	RbsR
Shewanella oneidensis MR-1
Shewanella putrefaciens CN-32
Shewanella putrefaciens W3-18-1
Shewanella sp. ANA-3
Shewanella sp. MR-4
Shewanella sp. MR-7
Shewanella baltica OS155
Shewanella baltica OS185
Shewanella baltica OS195
Shewanella baltica OS223
Shewanella denitrificans OS217
Shewanella loihica PV-4
Shewanella amazonensis SB2B
Shewanella frigidimarina NCIMB 400
Shewanella piezotolerans WP-2
Shewanella pealeana ANG-SQ1	Spea_0515	Spea_0517	Spea_0516	Spea_0514	Spea_0518	Spea_0519
Shewanella halifaxens HAW-EB4	Shal_0579	Shal_0581	Shal_0580	Shal_0578	Shal_0582	Shal_0583
Shewanella sediminis HAW-EB3
Shewanella woodyi ATCC 51908
Novel functional roles in sugar utilization identified in Shewanella spp. are showen in red
Genes predicted to be a part of specific sugar-responsive regulons are highlighted in yellow

## Sheet: Tre
	Trehalose utilization			TreR regulon
Product	Trehalose-regulated TonB-dependent outer membrane receptor	Transcriptional regulator of trehalose utilization, LacI family	Beta-phosphoglucomutase (EC 5.4.2.6)	Trehalose phosphorylase (EC 2.4.1.64)	Predicted trehalose permease, MFS family, FucP subfamily	Trehalase (EC 3.2.1.28)
Protein	OmpTre	TreRII	Pgm2	TreP	TreT	TreF
Shewanella oneidensis MR-1
Shewanella putrefaciens CN-32
Shewanella putrefaciens W3-18-1
Shewanella sp. ANA-3
Shewanella sp. MR-4
Shewanella sp. MR-7
Shewanella baltica OS155
Shewanella baltica OS185
Shewanella baltica OS195
Shewanella baltica OS223	Sbal223_2959	Sbal223_2960	Sbal223_2961	Sbal223_2962	Sbal223_2963
Shewanella denitrificans OS217
Shewanella loihica PV-4
Shewanella amazonensis SB2B
Shewanella frigidimarina NCIMB 400	Sfri_3503	Sfri_3504			Sfri_3505	Sfri_3506
Shewanella piezotolerans WP-2
Shewanella pealeana ANG-SQ1
Shewanella halifaxens HAW-EB4
Shewanella sediminis HAW-EB3
Shewanella woodyi ATCC 51908	Swoo_1434	Swoo_1435	Swoo_1436	Swoo_1437	Swoo_1438
Novel functional roles in sugar utilization identified in Shewanella spp. are showen in red
Genes predicted to be a part of specific sugar-responsive regulons are highlighted in yellow

[truncated: 9 more sheets: Xlt, Aga, Nan, Alg, Mtl, Gal, Glc, CCM, unassigned]
