# Supplementary material for: Genomic encyclopedia of sugar utilization pathways in the Shewanella genus
Source: BMC Genomics. 2010 Sep 13;11:494. doi: 10.1186/1471-2164-11-494 (PMC2996990; doi:10.1186/1471-2164-11-494)
Supplement: Additional file 5 — Predicted novel functional roles for isofunctional protein families from Shewanella sugar catabolome. [file 1471-2164-11-494-S5.XLS]

## Sheet: Sheet1
Additional file 5. Predicted novel functional roles for isofunctional protein families from Shewanella sugar catabolome.
Protein					Consistency	Example gene ID				Protein family
name	1Exp.	2#	Predicted functional role	Annotation in Genbank	of annotations	LocusTag ID	Genbank ID	JGI ID	SEED ID	FIGFAM	PF	Name
BglR		9	Cellobiose transcriptional regulator, LacI-type	transcriptional regulator, LacI family	general class only	Sama_1400	gi|119767037	img|639780750	fig|326297.7.peg.1317	FIG018996	PF00356	LacI
BglT	C	9	Cellobiose transporter	sugar (glycoside-Pentoside-Hexuronide) transporter	general class only	Sama_1401	gi|119767038	img|639780751	fig|326297.7.peg.1318	FIG031345	PF07690	MFS_1
OmpBgl		9	Cellobiose outer membrane transporter, TonB-dependent	TonB-dependent receptor	general class only	Sama_1399	gi|119767036	img|639780749	fig|326297.7.peg.1316	FIG137262	PF00593	TonB_dep_Rec
GlcPBgl		9	Glucose permease in b-glucoside utilization pathway	glucose/galactose transporter	consistent	Sama_1403	gi|119767040	img|639780753	fig|326297.7.peg.1320	FIG140450	PF07690	MFS_1
GlkII	A	19	Glucokinase, ROK-type	N-acetylglucosamine kinase	inconsistent	Sbal_1134	gi|125996579	img|640118354	fig|325240.9.peg.1374	FIG034774	PF00480	ROK
ScrRII		8	Sucrose transcriptional regulator, LacI-type	transcriptional regulator, LacI family	general class only	Sfri_3991	gi|114336434	img|638136812	fig|318167.10.peg.3806	FIG139680	PF00532	Peripla_BP_1
ScrTII	C	8	Sucrose transporter	major facilitator superfamily MFS_1	general class only	Sfri_3989	gi|114336432	img|638136810	fig|318167.10.peg.3804	FIG140139	PF07690	MFS_1
OmpScr		8	Sucrose outer membrane transporter, TonB-dependent	TonB-dependent receptor	general class only	Sfri_3988	gi|114336431	img|638136809	fig|318167.10.peg.3803	FIG137261	PF00593	TonB_dep_Rec
GrtP	D	17	Glycerate transporter	permease, GntP family	general class only	SO1771	gi|24347592	img|637343658	fig|211586.1.peg.1617	FIG028882	PF02447	GntP_permease
NagBII	B	12	Glucosamine-phosphate deaminase	Sugar ISomerase domain protein	general class only	SO3506	gi|24349748	img|637345308	fig|211586.1.peg.3197	FIG139224	PF01380	SIS
NagK	B	16	N-acetylglucosamine kinase	conserved hypothetical protein	new assignment	SO3507	gi|24349749	img|637345309	fig|211586.1.peg.3198	FIG001672	PF01869	BcrAD_BadFG
NagR		16	N-acetylglucosamine regulator, LacI-type	transcriptional regulator, LacI family	general class only	SO3516	gi|24349761	img|637345317	fig|211586.1.peg.3206	FIG095148	PF00356	LacI
NagP	D	16	N-acetylglucosamine transporter	glucose/galactose transporter	inconsistent	SO3503	gi|24349742	img|637345305	fig|211586.1.peg.3194	FIG139706	PF07690	MFS_1
OmpNag		16	Chitooligosaccharides outer membrane transporter, TonB-dependent	conserved hypothetical protein	new assignment	SO3514	gi|24349759	img|637345316	fig|211586.1.peg.3205	FIG003543	PF00593	TonB_dep_Rec
McpNag		11	Methyl-accepting chemotaxis protein toward chitooligosaccharides	methyl-accepting chemotaxis protein, putative	general class only	SO3510	gi|24349752	img|637345312	fig|211586.1.peg.3201	-	PF00015	MCPsignal
NagX		16	N-acetylglucosamine utilization protein, inner membrane	conserved hypothetical protein	new assignment	SO3504	gi|24349746	img|637345306	fig|211586.1.peg.3195	FIG004308	PF10019	DUF2261
AraRII		6	Arabinose transcriptional regulator, GntR-type	transcriptional regulator, GntR family	general class only	Shewmr4_1981	gi|113885002	img|638118594	fig|60480.16.peg.1883	FIG140907	PF00392	GntR
AraU		6	L-arabinose ABC transport system, periplasmic substrate-binding protein	periplasmic binding protein/LacI transcriptional regulator	general class only	Shewmr4_1986	gi|113885007	img|638118599	fig|60480.16.peg.1889	FIG139819	PF00532	Peripla_BP_1
AraV		6	L-arabinose ABC transport system, ATP-binding protein	ABC transporter related	general class only	Shewmr4_1987	gi|113885008	img|638118600	fig|60480.16.peg.1890	FIG139726	PF00005	ABC_tran
AraW		6	L-arabinose ABC transport system, permease protein 1	inner-membrane translocator	general class only	Shewmr4_1988	gi|113970325	img|639816024	fig|60480.16.peg.1891	FIG139719	PF02653	BPD_transp_2
AraZ		6	L-arabinose ABC transport system, permease protein 2	inner-membrane translocator	general class only	Shewmr4_1989	gi|113885010	img|638118602	fig|60480.16.peg.1892	FIG139187	PF02653	BPD_transp_2
AraT		6	Arabinoside transporter	sugar (Glycoside-Pentoside-Hexuronide) transporter	general class only	Shewmr4_1994	gi|113885015	img|638118607	fig|60480.16.peg.1898	FIG017426	PF07690	MFS_1
OmpAra		6	Arabinosides outer membrane transporter, TonB-dependent	TonB-dependent receptor	general class only	Shewmr4_1998	gi|113885019	img|638118611	fig|60480.16.peg.1902	FIG138604	PF00593	TonB_dep_Rec
AraX		6	Hypothetical phosphoglucomutase family hydrolase in arabinose pathway	HAD-superfamily hydrolase, subfamily IA, variant 3	inconsistent	Shewmr4_1980	gi|113885001	img|638118593	fig|60480.16.peg.1882	FIG137565	PF00702	Hydrolase
AraM		6	L-arabinose-specific 1-epimerase (mutarotase)	Aldose 1-epimerase	general class only	Shewmr4_1985	gi|113885006	img|638118598	fig|60480.16.peg.1888	FIG135483	PF01263	Aldose_epim
AraY		6	predicted L-arabinose 1-dehydrogenase (EC 1.1.1.46)	short-chain dehydrogenase/reductase SDR	new assignment	Shewmr4_1984	gi|113885005	img|638118597	fig|60480.16.peg.1887	FIG006030	PF00106	adh_short
MalR		14	Maltose transcriptional regulator, LacI-type	transcriptional regulator, LacI family	general class only	SO2244	gi|24348189	img|637344093	fig|211586.1.peg.2037	FIG016571	PF00356	LacI
MalT		14	Maltose transporter	transporter, putative	general class only	SO2458	gi|24348465	img|637344290	fig|211586.1.peg.2228	FIG033663	PF07690	MFS_1
OmpMal		14	Maltodextrine outer membrane transporter, TonB-dependent	TonB dependent receptor-related protein	general class only	Sama_1661	gi|119767297	img|639781024	fig|326297.7.peg.1569	FIG137260	PF00593	TonB_dep_Rec
OmpMal2		4	Maltodextrine outer membrane transporter, TonB-dependent	TonB dependent receptor-related protein	general class only	Sama_0286	gi|119773427		fig|326297.7.peg.275	FIG137260	PF00593	TonB_dep_Rec
GlcPMal	D	14	Glucose permease in maltodextrin utilization pathway	glucose/galactose transporter	consistent	Sama_1663	gi|119767299	img|63978102	fig|326297.7.peg.1571	FIG140450	PF07690	MFS_1
ManRI		1	Mannose transcriptional regulator, LacI-type	transcriptional regulator, LacI family	general class only	Sama_0294	gi|119765935	img|639779623	fig|326297.7.peg.283	FIG137581	PF00356	LacI
ManRII		2	Mannose transcriptional regulator, LacI-type, variant 2	transcriptional regulator, LacI family	general class only	Sama_0565	gi|119766203	img|639779900	fig|326297.7.peg.531	FIG140384	PF00356	LacI
ManK		2	Fructokinase in mannose utilization pathway	carbohydrate kinase, PfkB family	general class only	Sama_0291	gi|119765932	img|639779620	fig|326297.7.peg.280	FIG138003	PF00294	PfkB
ManI		2	Mannose isomerase	N-acylglucosamine 2-epimerase	inconsistent	Sama_0290	gi|119765931	img|639779619	fig|326297.7.peg.279	FIG005662	PF07221	GlcNAc_2-epim
ManPI		2	Mannose transporter	glucose/galactose transporter	inconsistent	Sama_0292	gi|119773433		fig|326297.7.peg.281	FIG138949	PF07690	MFS_1
ManPII		1	Mannose transporter	Na+/solute symporter	general class only	Sama_0303	gi|119765944	img|639779632	fig|326297.7.peg.292	FIG102247	PF00474	SSF
OmpMan		1	Mannose outer membrane transporter, TonB-dependent	TonB-dependent receptor	general class only	Sama_0295	gi|119765936	img|639779624	fig|326297.7.peg.284	FIG137264	PF00593	TonB_dep_Rec
TreRII		3	Trehalose transcriptional regulator, LacI-type	transcriptional regulator, LacI family	general class only	Sfri_3504	gi|114335950	img|638136317	fig|318167.10.peg.3339	FIG137468	PF00356	LacI
TreT		3	Trehalose transporter	major facilitator superfamily MFS_1	general class only	Sfri_3505	gi|114335951	img|638136318	fig|318167.10.peg.3340	FIG139235	PF07690	MFS_1
TreP		2	Trehalose phosphorylase (EC 2.4.1.64)	Kojibiose phosphorylase	inconsistent	Swoo_1437	gi|169811145	img|641632925	fig|392500.3.peg.1426	FIG146965	PF03636	Glyco_hydro_65N
OmpTre		3	Trehalose outer membrane transporter, TonB-dependent	TonB-dependent receptor	general class only	Sfri_3503	gi|114335949	img|638136316	fig|318167.10.peg.3338	FIG137263	PF00593	TonB_dep_Rec
XltR		2	Xylitol transcriptional regulator, LacI-type	LacI family transcription regulator	general class only	Spea_2287	gi|157962108	img|641552817	fig|398579.3.peg.1957	-	PF00356	LacI
XltA		2	Xylitol ABC transporter, ATP-binding component	ABC transporter related	general class only	Spea_2284	gi|118756149	img|639999050	fig|398579.3.peg.1954	-	PF00005	ABC_tran
XltB		2	Xylitol ABC transporter, permease component	inner-membrane translocator	general class only	Spea_2283	gi|118756150	img|639999051	fig|398579.3.peg.1953	-	PF02653	BPD_transp_2
XltC		2	Xylitol ABC transporter, periplasmic substrate-binding protein	periplasmic binding protein/LacI transcriptional regulator	general class only	Spea_2282	gi|157962103	img|641552822	fig|398579.3.peg.1952	-	PF00532	Peripla_BP_1
AgaK		3	N-acetylgalactosamine kinase, ROK-type	N-acetylglucosamine kinase	inconsistent	Sama_1197	gi|119766834	img|639780544	fig|326297.7.peg.1129	FIG138719	PF00480	ROK
AgaAII		3	N-acetylgalactosamine-6-phosphate deacetylase, alternative	N-acetylglucosamine 6-phosphate deacetylase	inconsistent	Sama_1198	gi|119766835	img|639780545	fig|326297.7.peg.1130	FIG140180	PF01979	Amidohydro_1
AgaP		3	N-acetyl-galactosamine permease	multiple antibiotic resistance (MarC)-related protein	inconsistent	Sama_1199	gi|119766836	img|639780546	fig|326297.7.peg.1131	FIG139111	PF07690	MFS_1
AgaO		3	Hypothetical secreted sugar oxidoreductase	oxidoreductase, Gfo/Idh/MocA family	consistent	Sama_1194	gi|119766831	img|639780541	fig|326297.7.peg.1126	FIG140491	PF01408	GFO_IDH_MocA
AgaS		3	Predicted galactosamine-6-phosphate isomerase (EC 5.3.1.-)	phosphosugar isomerase	general class only	Sama_1196	gi|119766833	img|639780543	fig|326297.7.peg.1128	FIG009096	PF01380	SIS
OmpAga		3	N-acetylgalactosamine outer membrane transporter, TonB-dependent	TonB-dependent receptor	general class only	Sama_1192	gi|119766829	img|639780539	fig|326297.7.peg.1124	FIG142226	PF00593	TonB_dep_Rec
NanP		1	Sialic acid transporter	SSS family solute/sodium (Na+) symporter	general class only	Spea_1518	gi|157961344	img|637736096	fig|398579.3.peg.1313	FIG136791	PF00474	SSF
OmpNan		1	Sialic acid outer membrane transporter, TonB-dependent	TonB-dependent receptor	general class only	Spea_1513	gi|118757545	img|640000462	fig|398579.3.peg.1308	FIG140326	PF00593	TonB_dep_Rec
GalPII		8	Galactose transporter	SSS sodium solute transporter superfamily	general class only	Spea_0578	gi|118755083	img|639997987	fig|398579.3.peg.510	-	PF00474	SSF
OmpGal		2	Galactosides outer membrane transporter, TonB-dependent	TonB-dependent receptor	general class only	Shew185_3339	gi|145626828	img|640671712	fig|402882.10.peg.3555	-	PF00593	TonB_dep_Rec
MtlR		1	Mannitol transcriptional regulator, DeoR-type	transcriptional regulator, DeoR family protein	general class only	Sfri_1900	gi|114334364	img|638134684	fig|318167.10.peg.1838	FIG039299	PF04198	Sugar-bind
MtlP		1	Mannitol transporter	putative nucleoside transport protein	inconsistent	Sfri_1901	gi|114334365	img|638134685	fig|318167.10.peg.1839	FIG144817	PF00083	Sugar_tr
MtlZ		1	Fructokinase in mannitol utilization pathway	PfkB domain protein	general class only	Sfri_1904	gi|114334368	img|638134688	fig|318167.10.peg.1842	FIG145571	PF00294	PfkB
MtlX		1	Hydrolase in polyol utilization gene cluster, haloacid dehalogenase-like family	HAD-superfamily hydrolase, subfamily IA, variant 3	consistent	Sfri_1899	gi|114334363	img|638134683	fig|318167.10.peg.1837	FIG129795	PF00702	Hydrolase
AlgR		1	D-mannuronate transcriptional regulator, GntR family	transcriptional regulator, GntR family	general class only	Sfri_3102	gi|114335557	img|638135921	fig|318167.10.peg.2977	-	PF00392	GntR
AlgT		1	D-mannuronate transporter	major facilitator superfamily MFS_1	general class only	Sfri_3106	gi|114335561	img|638135925	fig|318167.10.peg.2981	FIG145541	PF07690	MFS_1
1Experimental validation of function of novel protein families:
A, in vitro assays of purified recombinant enzymes
B, biochemical characterization performed in our previous study (Yang et al., 2006)
C, genetic complementation in E. coli
D, gene deletion in Shewanella and phenotype analysis
2Represent in how many Shewanella genomes
